# Supplementary material for: Soybean GmbZIP123 gene enhances lipid content in the seeds of transgenic Arabidopsis plants
Source: J Exp Bot. 2013 Aug 20;64(14):4329–41. doi: 10.1093/jxb/ert238 (PMC3808315; doi:10.1093/jxb/ert238)
Supplement: Supplementary Data [file supp_ert238_jexbot098277_file005.xls]

## Sheet: Sheet1
Table S4 Probes used in gel shift assay.
Probe ID	type	Sequence
AtSUC1-a	native sequence	aaagacttggacgtcaaggataacatttggttctaaaatatatggacgtgaaagatagc
	mutated sequence	aaagacttggaaaacaaggataacatttggttctaaaatatatggaaaagaaagatagc
AtSUC1-b	native sequence	aatgttctaactgacacgtgtccctaccttgc
	mutated sequence	aatgttctaactgacaaaagtccctaccttgc
AtSUC5-a	native sequence	actactaaaataaggacgtccgttaaattataaa
	mutated sequence	None
AtSUC5-b	native sequence	taatgacctactgccacgtgtcctcacattgtca
	mutated sequence	taatgacctactgccaaaagtcctcacattgtca
AtcwINV1-a	native sequence	gagtccagacacgttctttattaactctggttgaaatcttgacgtgtaaaaatat
	mutated sequence	gagtccagacaaaatctttattaactctggttgaaatcttgaaaagtaaaaatat
AtcwINV3-a	native sequence	gacaatttcaggtcgacgtctccacgtcggcaacgcgtggct
	mutated sequence	gacaatttcaggtcgaaaactccaaaacggcaacgcgtggct
AtcwINV6-a	native sequence	tgtatgatatggtcaacgtaatttggattaggaa
	mutated sequence	tgtatgatatggtcaaaaaaatttggattaggaa
