# Supplementary material for: Soybean GmbZIP123 gene enhances lipid content in the seeds of transgenic Arabidopsis plants
Source: J Exp Bot. 2013 Aug 20;64(14):4329–41. doi: 10.1093/jxb/ert238 (PMC3808315; doi:10.1093/jxb/ert238)
Supplement: Supplementary Data [file supp_ert238_jexbot098277_file004.xls]

## Sheet: Sheet1
Table S3 Primers used in qRT-PCR
Gene ID	Primer Direction	Sequence
AtACTIN2	Forward Primer	ATGCCCAGAAGTCTTGTTCC
	Reverse Primer	TGCTCATACGGTCAGCGATA
TUBULIN	Forward Primer	TGGCCGCTACCTCACTGCCT
	Reverse Primer	TCGTCCATGCCTTCCCCGGT
GmbZIP123	Forward Primer	TCAGTACTGCAACATGTCTG
	Reverse Primer	TGGAGGCTGAGAACTCTGTT
AtcwINV1	Forward Primer	AATCTCCAGAGCCGTTGCA
	Reverse Primer	CATGTTTCGTGTCGTCCAA
AtcwINV1	Forward Primer	GGTTATGTCGGGTTTAGGAC
	Reverse Primer	CTCCAAGCACTTAGGGTCAA
AtcwINV1	Forward Primer	GCCCAAATCAATTCAAACCC
	Reverse Primer	TTCACCCAAGGAACGACAGC
AtSUC1	Forward Primer	AGCATCCATATTCTCAAGCT
	Reverse Primer	ACGCTAATACTCCACTAATC
AtSUC5	Forward Primer	GGTTAGTGGAGTCTTAGCGT
	Reverse Primer	GTAAAAGACAGACGACCAAGGT
