# Supplementary material for: Soybean GmbZIP123 gene enhances lipid content in the seeds of transgenic Arabidopsis plants
Source: J Exp Bot. 2013 Aug 20;64(14):4329–41. doi: 10.1093/jxb/ert238 (PMC3808315; doi:10.1093/jxb/ert238)
Supplement: Supplementary Data [file supp_ert238_jexbot098277_file002.xls]

## Sheet: Seed-preferred TFs
Table S1. Candidate TFs participating in lipid accumulation.
Gene ID	Root(RPKM)	Stem(RPKM)	Leaf(RPKM)	Silique wall(RPKM)	H1(RPKM)	H2(RPKM)	H3(RPKM)	H4(RPKM)	H5(RPKM)	H6(RPKM)	Gene Annotation
Glyma10g39720	0	0.144813	0	0	13.4169	7.56023	7.52001	4.19606	3.5129	3.62564	Homeobox-leucine zipper family protein / lipid-binding START domain-containing protein
Glyma08g38500	0	0	0	0	11.6589	5.28984	4.60399	5.13792	5.93717	5.19743	Homeobox protein
Glyma01g08130	0	0	0	15.2377	4.31743	6.73368	0.9377	4.48477	6.04616	0.882139	K-box region and MADS-box transcription factor family protein
Glyma08g11120	0.482846	0	0	0	13.8024	2.64947	5.53428	3.67626	6.06876	3.25398	K-box region and MADS-boxtranscription factor family protein
Glyma06g14750	0	0	0	0	4.90383	6.11861	5.96434	4.07512	6.27873	1.40273	Response regulator
Glyma03g36710	0	0	0	0	26.7269	30.013	24.3802	12.4933	7.02741	2.18434	Auxin response factor
Glyma04g40100	0	0	0	0	10.6651	4.4357	7.20643	5.74441	7.17989	3.14759	Response regulator
Glyma01g43000	0	0.446649	0	0	0	0	1.15971	3.69772	7.63023	5.18221	CCT motif family protein
Glyma02g16670	0	0.230296	0	0.373722	37.8557	21.4697	17.9386	10.9628	8.34051	3.09388	Basic helix-loop-helix (bHLH) DNA-binding superfamily protein
Glyma13g44270	0	0	0	0	17.8094	22.2211	19.7698	20.5552	8.59624	7.27765	Leucine-rich repeat (LRR)family protein
Glyma20g32610	0	0	0.462364	0.432553	2.38991	4.96989	4.84458	2.75838	9.01598	1.30215	Leucine-rich repeat (LRR) family protein
Glyma16g05480	0	0	0	0	11.6405	12.2896	8.55694	6.20085	9.21271	12.0749	AP2/B3-like transcriptional factor family protein
Glyma17g16690	0	0	0	0	8.99512	5.10154	4.2625	2.83145	9.25481	9.02236	C2H2 and C2HC zinc fingers superfamily protein
Glyma19g27340	0	0	0	0	12.756	3.18319	5.54095	1.76673	9.33284	6.77643	AP2/B3-like transcriptional factor family protein
Glyma17g15270	0	0	0	0	19.1737	11.9617	4.99718	10.6223	10.5212	0	Myb domain protein
Glyma11g36890	0	0	0	10.2498	27.7604	23.5533	13.5056	15.3794	10.6631	4.53762	K-box region and MADS-box transcription factor family protein
Glyma13g38080	0	0	0	0	9.63922	13.2298	14.2361	8.6778	10.7991	3.93898	GRAS family transcription factor
Glyma08g27670	0	0	0	63.925	15.7593	19.6632	8.85887	8.98751	13.141	2.46231	K-box region and MADS-box transcription factor family protein
Glyma14g11030	0	0.379037	0.657489	11.6869	10.1955	9.89418	9.84155	14.1209	13.2094	8.56403	Heat shock transcription factor
Glyma13g16890	0	0	0	0	47.5411	17.6351	17.8602	17.796	15.4232	0	Myb domain protein
Glyma15g09020	0	0	0	0	8.74493	13.0935	21.2722	41.1803	15.7954	33.5913	Transcription factor-related
Glyma08g38190	0	0.281629	0	0	17.6758	22.0545	24.1309	21.5669	16.0693	19.9495	DNA binding / transcription factor
Glyma14g07620	0	0	0	0	34.558	34.8267	33.4867	26.693	17.1701	15.7513	Integrase-type DNA-binding superfamily protein
Glyma18g49620	0	0	0	0	28.1657	30.9258	18.5966	14.0436	18.6753	5.06425	NAC domain containing protein
Glyma07g04210	0.578918	1.27778	0	0	21.6406	30.178	19.9063	3.52617	21.9743	3.12114	Myb domain protein
Glyma08g12730	0	0	0	9.91112	23.622	28.1339	16.7905	14.8713	22.34	9.43352	K-box region and MADS-box transcription factor family protein
Glyma20g32680	0	1.87796	0	0.761884	22.4506	24.5106	17.0661	22.3491	22.778	7.74077	NmrA-like negative transcriptional regulator family protein
Glyma14g03100	0	0.81169	0	31.6129	14.5554	25.7282	8.43009	10.9197	22.8794	5.94794	K-box region and MADS-boxtranscription factor family protein
Glyma13g29510	0	0	0.727577	112.31	28.8325	31.2826	30.4938	20.8349	23.646	5.37881	K-box region and MADS-boxtranscription factor family protein
Glyma16g00920	0	0	0	0	14.0932	14.8791	7.53453	6.00595	24.2908	7.3096	Myb domain protein
Glyma05g28140	0	0	0	3.65799	70.2566	33.6233	38.4611	21.9939	24.7551	12.1918	K-box region and MADS-boxtranscription factor family protein
Glyma19g06280	0.45177	0	0	4.85448	23.8414	50.8184	37.1097	52.2827	27.2552	27.401	DNA binding / Transcription factor
Glyma02g43240	0	0	0	0	38.9616	78.5291	62.4891	67.453	28.6087	134.413	Integrase-type DNA-binding superfamily protein
Glyma11g35850	0	0	0	0	7.79864	9.73052	9.03351	5.40061	28.8262	7.43597	Transcription regulators
Glyma14g06290	0	0	0	0	37.0965	29.7553	37.9829	37.6169	29.6859	133.996	Integrase-type DNA-binding superfamily protein
Glyma12g34990	0.307362	0.904543	0	56.5137	53.3924	37.1042	34.0549	36.5066	30.7506	17.3994	NAC domain containing protein
Glyma07g04260	0	0.207822	0.360495	0	24.2236	22.4745	25.9009	24.0872	32.0236	16.498	Integrase-type DNA-binding superfamily protein
Glyma07g04290	0.624292	0.229655	0	0	15.1002	27.4048	28.622	24.2412	33.5832	89.7536	Growth-regulating factor
Glyma04g02060	0	0.949771	0	0	0	10.6253	17.2623	23.5889	35.3709	30.739	Transcription activator-related
Glyma17g05830	0	0	0	2.75531	40.5957	37.989	35.2678	33.9696	35.5799	7.60332	Myb domain protein
Glyma02g45730	0.460665	0.338926	0	36.8504	20.259	20.222	10.5601	9.82064	35.6662	10.5553	K-box region and MADS-boxtranscription factor family protein
Glyma08g31220	0	0	0	0	66.673	63.2239	76.458	84.9556	38.4148	30.5148	Transcription regulators
Glyma16g00950	1.82322	0.536559	0	0	37.685	37.016	24.3802	20.5445	38.6813	17.6932	Integrase-type DNA-binding superfamily protein
Glyma12g30980	0	0	0	0	25.9499	16.1891	29.1196	36.6898	39.1834	32.0335	Basic-leucine zipper (bZIP) transcription factor family protein
Glyma10g40820	0	0.47434	0	0	0	1.76885	1.23161	1.96348	39.8682	2.31726	Transcription regulators
Glyma16g00970	0	0	0	0	27.4885	38.4138	24.8361	31.219	44.3715	135.02	Growth-regulating factor
Glyma10g08370	0.959369	1.1764	0	1.14543	8.43816	46.5007	42.7625	48.6957	45.7401	49.4239	Basic-leucine zipper (bZIP)transcription factor family protein
Glyma03g34730	1.13674	0.209084	0	0.678601	56.8651	75.6299	109.119	82.2209	46.1482	64.6051	Sequence-specific DNA binding transcription factors
Glyma04g43640	0	0	0	0.666459	79.7823	61.2591	39.4542	45.8998	50.6546	21.3169	K-box region and MADS-boxtranscription factor family protein
Glyma12g13300	0	0	0	0	15.4107	27.6407	43.5116	41.3541	50.7601	72.8143	Zinc finger C-x8-C-x5-C-x3-H typefamily protein
Glyma18g12590	0	0	0	24.856	50.596	31.5649	30.3504	22.5245	51.0928	11.3224	K-box region and MADS-boxtranscription factor family protein
Glyma13g39340	0	0	0	0	21.13	29.6599	10.3257	35.6671	52.5384	46.4109	Basic-leucine zipper (bZIP)transcription factor family protein
Glyma06g44440	0	0	0	0	14.54	23.724	33.0369	28.6581	59.7114	87.5252	Zinc finger C-x8-C-x5-C-x3-H typefamily protein
Glyma19g04320	0	0	0	72.9423	52.2873	33.1218	26.5562	31.1957	60.418	27.9411	K-box region and MADS-boxtranscription factor family protein
Glyma13g06730	0	0	0	79.0218	37.0616	29.3245	29.8417	26.2914	62.2093	17.5459	K-box region and MADS-boxtranscription factor family protein
Glyma01g37840	0	0	0	0	37.2297	73.5494	79.0621	145.381	66.3236	48.3876	NmrA-like negative transcriptional regulator family protein
Glyma14g08630	1.45952	0.536907	0.465668	2.61387	70.605	84.0909	57.8535	55.5619	73.2854	24.4259	AP2/B3-like transcriptional factor familyprotein
Glyma18g38490	0	0.208031	0	0	93.8834	88.437	103.168	93.432	76.2658	82.3188	AP2/B3-like transcriptional factor family protein
Glyma07g39820	0	0	0	0.68484	157.659	138.487	188.467	129.269	77.7169	44.325	Nuclear factor Y, subunit B6
Glyma01g33370	0	0.501396	0.869737	0	89.9115	104.705	85.9225	83.0191	81.8861	77.1572	Plant-specific transcription factor YABBY family protein
Glyma13g22060	3.17979	0.467894	0	0	16.7808	62.8131	95.9746	99.7452	86.0064	107.431	Basic-leucine zipper (bZIP) transcription factor family protein
Glyma11g16090	0	0	0	0	22.8664	45.0487	54.3683	98.3445	88.8781	200.161	Transcription regulators
Glyma08g42300	0	0	0	30.5037	72.2297	74.3868	49.8017	47.6377	92.7955	31.6243	K-box region and MADS-boxtranscription factor family protein
Glyma06g48270	0	0.408655	0	1.98949	169.768	99.0537	101.861	79.5046	113.793	31.6924	K-box region and MADS-boxtranscription factor family protein
Glyma13g43800	0.359738	5.2934	3.67284	21.4753	108.37	86.8537	64.5974	56.9699	125.786	50.2644	AUX/IAA transcriptional regulator family protein
Glyma11g07500	0.795397	0	0	2.84897	243.109	288.057	167.139	310.063	132.762	100.416	NmrA-like negative transcriptional regulator family protein
Glyma08g47240	0	0	0	0.285423	164.533	195.453	204.134	181.285	135.931	170.128	AP2/B3-like transcriptional factor family protein
Glyma12g33320	1.09678	2.95876	0	0.872992	67.5273	83.2521	121.52	148.64	188.304	227.161	Zinc finger C-x8-C-x5-C-x3-H typefamily protein
Glyma17g00950	0.610381	0	0	0.728759	354.329	380.143	488.558	436.843	302.725	494.163	Nuclear factor Y, subunit B6

## Sheet: Lipid synthesisi associated TFs
Gene ID	Root(RPKM)	Stem(RPKM)	Leaf(RPKM)	Silique wall(RPKM)	H1(RPKM)	H2(RPKM)	H3(RPKM)	H4(RPKM)	H5(RPKM)	H6(RPKM)	Gene Annotation
Glyma01g18780	31.5215	33.4987	16.3894	22.3021	35.9397	41.6396	28.9927	23.1107	75.7154	13.6374	Basic transcription factor
Glyma02g10940	1.39776	2.05675	2.22982	0.417211	5.37865	5.75233	1.33507	3.72475	10.0138	5.18085	Myb-like transcription factor family protein
Glyma02g46270	14.5952	13.6911	9.77903	6.97032	13.6396	13.0141	8.36436	14.4461	21.738	14.2621	Transcription factor IIIA
Glyma05g03780	15.7199	32.1268	3.90097	15.1192	10.5619	11.9803	6.67327	11.3038	24.6974	13.7328	Myb domain protein
Glyma05g23330	3.2236	0.47434	0	0	4.25299	1.76885	11.0845	10.7992	20.4203	12.1656	Basic helix-loop-helix (bHLH) DNA-binding superfamily protein
Glyma06g01240	41.8821	15.0015	5.62641	22.3705	30.294	24.191	26.3182	35.2444	49.4542	22.5305	Basic-leucine zipper (bZIP)transcription factor family protein
Glyma06g19680	7.60908	11.1965	4.53175	6.66218	11.1543	6.95874	4.84521	8.4969	20.4024	10.9395	GATA type zinc finger transcription factor family protein
Glyma08g14930	0	0	0	5.47313	0	6.28843	0	10.4706	5.18544	1.02976	NF-YB3 | nuclear factor Y, subunit B3
Glyma08g32750	15.3616	14.4414	6.53493	13.2461	5.62972	7.02431	8.15144	6.4977	12.2281	4.21764	General transcription factor group E6
Glyma09g34270	8.22354	4.32166	5.99718	2.80526	2.58323	3.22315	4.48841	2.68336	14.175	6.33369	E2F/DP family winged-helix DNA-binding domain
Glyma10g03710	1.73051	52.2008	12.1468	21.6943	5.70779	16.6174	13.2232	11.858	28.2754	5.05361	AUX/IAA transcriptional regulator family protein
Glyma11g08780	12.46	14.1675	9.7579	15.5527	11.831	12.431	7.57348	3.88092	18.6504	8.77869	Transcription factor IIIC
Glyma11g12170	32.7386	16.33	12.747	16.5627	20.7424	35.0151	34.9803	29.5735	67.6504	36.1485	Basic transcription factor
Glyma11g34830	21.8381	22.6249	6.25659	11.7064	6.85991	8.55925	9.36509	14.2516	25.7672	9.81135	GATA type zinc finger transcription factor family protein
Glyma13g40020	9.61702	16.9198	11.2062	8.48681	10.1136	11.4718	6.39005	14.6443	23.1236	12.5864	GATA11 | GATA transcription factor 11
Glyma14g07800	32.5137	3.64902	0.703301	4.6057	46.0469	46.8701	42.1091	37.7619	72.3112	24.2636	Basic-leucine zipper (bZIP)transcription factor family protein
Glyma18g03490	24.3477	18.2945	5.28903	8.04055	7.9737	8.52767	6.92722	7.09951	17.5798	5.81854	GATA type zinc finger transcription factor family protein
Glyma19g31320	53.8988	33.1996	38.9259	7.98164	6.43117	8.0243	7.18345	7.63479	13.4437	3.94206	Response regulator
