# Supplementary material for: Soybean GmbZIP123 gene enhances lipid content in the seeds of transgenic Arabidopsis plants
Source: J Exp Bot. 2013 Aug 20;64(14):4329–41. doi: 10.1093/jxb/ert238 (PMC3808315; doi:10.1093/jxb/ert238)
Supplement: Supplementary Data [file supp_ert238_jexbot098277_file003.xls]

## Sheet: Up-regulated Genes
Table S2. List of differentially expressed genes in GmbZIP123 transgenic plants.
Gene ID	Col-0(RPKM)	OX-1(RPKM)	OX-4(RPKM)	Gene Annotation
AT1G01180	10.2694	21.7148	30.5433	S-adenosyl-L-methionine-dependent methyltransferases superfamily protein
AT1G01720	16.0062	30.587	47.0387	Belongs to a large family of putative transcriptional activators with NAC domain. Transcript level increases in response to wounding and abscisic acid. ATAF1 attentuates ABA signaling and sythesis. Mutants are hyposensitive to ABA.
AT1G02305	25.5504	43.9898	62.464	Cysteine proteinases superfamily protein
AT1G02920	95.0353	183.189	437.609	Encodes glutathione transferase belonging to the phi class of GSTs. Naming convention according to Wagner et al. (2002).
AT1G02930	146.452	240.136	520.174	Encodes glutathione transferase belonging to the phi class of GSTs. Naming convention according to Wagner et al. (2002).
AT1G03820	19.9211	43.0307	39.9889	unknown protein; FUNCTIONS IN: molecular_function unknown; INVOLVED IN: biological_process unknown; LOCATED IN: endomembrane system; EXPRESSED IN: 21 plant structures; EXPRESSED DURING: 13 growth stages; Has 1345 Blast hits to 1122 proteins in 102 species: Archae - 2; Bacteria - 28; Metazoa - 28; Fungi - 30; Plants - 109; Viruses - 0; Other Eukaryotes - 1148 (source: NCBI BLink).
AT1G03850	2.53308	14.3949	23.263	Glutaredoxin family protein
AT1G03870	14.382	34.2913	33.9659	fasciclin-like arabinogalactan-protein 9 (Fla9)
AT1G05000	0.235617	3.81262	4.48795	Phosphotyrosine protein phosphatases superfamily protein
AT1G05300	32.0686	65.3169	77.0717	member of Fe(II) transporter isolog family
AT1G07000	11.656	22.7745	23.0327	A member of EXO70 gene family, putative exocyst subunits, conserved in land plants. Arabidopsis thaliana contains 23 putative EXO70 genes, which can be classified into eight clusters on the phylogenetic tree.
AT1G07135	3.45314	18.6256	14.2685	glycine-rich protein
AT1G07170	19.8251	40.3726	50.9489	PHF5-like protein
AT1G07610	15.3641	35.5161	39.5774	one of the five metallothioneins (MTs) genes identified in Arabidopsis. MTs are cysteine-rich proteins required for heavy metal tolerance.
AT1G07900	2.43798	15.4043	13.7102	LOB domain-containing protein 1
AT1G08570	49.7492	83.2352	107.507	Encodes a member of the thioredoxin family protein. Located in the chloroplast. Shows high activity towards the chloroplast 2-Cys peroxiredoxin A, and poor activity towards the chloroplast NADP-malate dehydrogenase.
AT1G08650	33.2699	61.023	83.1252	Encodes a phosphoenolpyruvate carboxylase kinase that is expressed at highest levels in leaves. Expression is induced by light.
AT1G08970	31.5157	50.4468	56.0659	heme activated protein (HAP5c)
AT1G09070	81.6388	243.42	227.58	SRC2 specifically binds the peptide PIEPPPHH, and moves from ER to a vacuole fraction where it gets internalized. Involved in Protein Storage Vacuole targeting.
AT1G09815	24.3294	42.0983	43.7479	polymerase delta 4
AT1G09932	17.8794	30.0412	38.5157	Phosphoglycerate mutase family protein
AT1G10070	2.05253	6.45808	19.548	Encodes a chloroplast branched-chain amino acid aminotransferase. Complements the yeast leu/iso-leu/val auxotrophy mutant.
AT1G10682	47.2958	94.9331	209.198	other RNA
AT1G10865	26.6238	47.4657	55.3998	FUNCTIONS IN: molecular_function unknown; INVOLVED IN: biological_process unknown; LOCATED IN: cellular_component unknown; CONTAINS InterPro DOMAIN/s: Cytochrome c oxidase assembly protein PET191, N-terminal (InterPro:IPR018793); Has 30201 Blast hits to 17322 proteins in 780 species: Archae - 12; Bacteria - 1396; Metazoa - 17338; Fungi - 3422; Plants - 5037; Viruses - 0; Other Eukaryotes - 2996 (…
AT1G10970	16.5209	30.9159	48.5776	A member of Zrt- and Irt-related protein (ZIP) family. transcript is induced in response to zinc deficiency in the root and shoot. Expression is regulated by copper, but response to copper deficiency is detected only after three weeks of deficiency.
AT1G11210	11.3453	20.874	25.4114	Protein of unknown function (DUF761)
AT1G12080	44.4721	88.6021	149.358	Vacuolar calcium-binding protein-related
AT1G12310	90.05	162.794	147.935	Calcium-binding EF-hand family protein
AT1G12320	13.6921	25.4753	27.5645	Protein of unknown function (DUF1442)
AT1G12440	35.9402	62.7571	82.2858	A20/AN1-like zinc finger family protein
AT1G12760	26.0396	47.5341	50.752	Zinc finger, C3HC4 type (RING finger) family protein
AT1G12810	22.8257	66.0195	51.3089	proline-rich family protein
AT1G13245	16.0073	41.862	34.3179	ROTUNDIFOLIA like 17
AT1G13260	21.2202	48.9159	57.4186	Encodes an AP2/B3 domain transcription factor which is upregulated in response to low temperature. It contains a B3 DNA binding domain. It has circadian regulation and may function as a negative growth regulator.
AT1G13330	5.78231	14.0031	20.4794	Encodes the Arabidopsis Hop2 homologue. In other species, Hop2 is proposed to be involved in inter-homolog bias in double strand break repair.
AT1G13360	51.2553	96.7731	95.4272	unknown protein; FUNCTIONS IN: molecular_function unknown; INVOLVED IN: biological_process unknown; LOCATED IN: cellular_component unknown; BEST Arabidopsis thaliana protein match is: unknown protein (TAIR:AT3G25870.1).
AT1G13470	30.0285	58.016	67.4912	Protein of unknown function (DUF1262)
AT1G13930	875.003	1503.17	1531.82	Involved in response to salt stress. Knockout mutants are hypersensitive to salt stress.
AT1G13990	28.6222	63.9979	76.0293	unknown protein; FUNCTIONS IN: molecular_function unknown; INVOLVED IN: biological_process unknown; LOCATED IN: chloroplast; EXPRESSED IN: 23 plant structures; EXPRESSED DURING: 13 growth stages; CONTAINS InterPro DOMAIN/s: Protein of unknown function DUF3110 (InterPro:IPR021503); Has 4 Blast hits to 4 proteins in 1 species: Archae - 0; Bacteria - 0; Metazoa - 0; Fungi - 0; Plants - 4; Viruses - …
AT1G14010	44.814	74.2658	78.5114	emp24/gp25L/p24 family/GOLD family protein
AT1G14150	212.581	347.932	320.893	Encodes a subunit of the NAD(P)H dehydrogenase complex located in the chloroplast thylakoid lumen.
AT1G14200	12.7193	25.1641	38.0402	RING/U-box superfamily protein
AT1G14360	38.6479	59.0922	75.6158	UDP-galactose transporter 3
AT1G14450	68.7701	142.387	103.326	NADH dehydrogenase (ubiquinone)s
AT1G14880	229.457	423.205	737.593	PLANT CADMIUM RESISTANCE 1
AT1G15230	18.2692	31.3061	35.1201	unknown protein; FUNCTIONS IN: molecular_function unknown; INVOLVED IN: biological_process unknown; LOCATED IN: cellular_component unknown; EXPRESSED IN: 24 plant structures; EXPRESSED DURING: 15 growth stages; Has 26 Blast hits to 26 proteins in 12 species: Archae - 0; Bacteria - 0; Metazoa - 0; Fungi - 0; Plants - 26; Viruses - 0; Other Eukaryotes - 0 (source: NCBI BLink).
AT1G16180	72.5571	115.83	139.18	Serinc-domain containing serine and sphingolipid biosynthesis protein
AT1G16500	13.1345	25.4095	28.6429	unknown protein; BEST Arabidopsis thaliana protein match is: unknown protein (TAIR:AT1G79160.1); Has 136 Blast hits to 134 proteins in 17 species: Archae - 0; Bacteria - 0; Metazoa - 0; Fungi - 4; Plants - 131; Viruses - 1; Other Eukaryotes - 0 (source: NCBI BLink).
AT1G16740	34.5159	61.5716	62.1851	Ribosomal protein L20
AT1G16840	29.168	45.414	48.276	unknown protein; BEST Arabidopsis thaliana protein match is: unknown protein (TAIR:AT1G78890.1); Has 35333 Blast hits to 34131 proteins in 2444 species: Archae - 798; Bacteria - 22429; Metazoa - 974; Fungi - 991; Plants - 531; Viruses - 0; Other Eukaryotes - 9610 (source: NCBI BLink).
AT1G17080	33.3612	54.9996	64.0379	Ribosomal protein L18ae family
AT1G17280	10.8878	21.1645	26.7089	ubiquitin-conjugating enzyme 34
AT1G17430	8.65311	21.9079	17.7155	alpha/beta-Hydrolases superfamily protein
AT1G17530	18.5954	39.7743	36.9321	Encodes a translocase of inner mitochondrial membrane.
AT1G18170	44.3007	77.2429	69.2884	FKBP-like peptidyl-prolyl cis-trans isomerase family protein
AT1G18210	105.157	166.335	161.437	Calcium-binding EF-hand family protein
AT1G18740	5.96027	12.3863	19.0034	Protein of unknown function (DUF793)
AT1G19020	12.8391	48.6411	44.1557	unknown protein; BEST Arabidopsis thaliana protein match is: unknown protein (TAIR:AT3G48180.1); Has 88 Blast hits to 88 proteins in 15 species: Archae - 0; Bacteria - 0; Metazoa - 0; Fungi - 0; Plants - 88; Viruses - 0; Other Eukaryotes - 0 (source: NCBI BLink).
AT1G19130	36.7045	55.3023	83.8249	CONTAINS InterPro DOMAIN/s: Protein of unknown function DUF985 (InterPro:IPR009327), RmlC-like jelly roll fold (InterPro:IPR014710); Has 1465 Blast hits to 1465 proteins in 584 species: Archae - 10; Bacteria - 1038; Metazoa - 19; Fungi - 43; Plants - 51; Viruses - 0; Other Eukaryotes - 304 (source: NCBI BLink).
AT1G19240	5.03024	30.3622	16.3493	unknown protein; Has 24 Blast hits to 24 proteins in 11 species: Archae - 0; Bacteria - 0; Metazoa - 0; Fungi - 0; Plants - 24; Viruses - 0; Other Eukaryotes - 0 (source: NCBI BLink).
AT1G19310	10.2129	24.4369	22.671	RING/U-box superfamily protein
AT1G19960	62.1186	124.246	129.47	BEST Arabidopsis thaliana protein match is: transmembrane receptors (TAIR:AT2G32140.1); Has 41 Blast hits to 41 proteins in 17 species: Archae - 0; Bacteria - 2; Metazoa - 23; Fungi - 0; Plants - 11; Viruses - 0; Other Eukaryotes - 5 (source: NCBI BLink).
AT1G20225	35.4477	73.071	85.7392	Thioredoxin superfamily protein
AT1G20770	12.3251	23.0354	26.4021	unknown protein; Has 59 Blast hits to 59 proteins in 24 species: Archae - 0; Bacteria - 0; Metazoa - 26; Fungi - 4; Plants - 29; Viruses - 0; Other Eukaryotes - 0 (source: NCBI BLink).
AT1G21000	17.7702	37.5714	62.5067	PLATZ transcription factor family protein
AT1G21520	9.71512	30.9645	33.6455	unknown protein; Has 9 Blast hits to 9 proteins in 2 species: Archae - 0; Bacteria - 0; Metazoa - 0; Fungi - 0; Plants - 9; Viruses - 0; Other Eukaryotes - 0 (source: NCBI BLink).
AT1G21550	17.7344	72.2301	58.1053	Calcium-binding EF-hand family protein
AT1G21770	79.0519	146.418	144.296	Acyl-CoA N-acyltransferases (NAT) superfamily protein
AT1G22040	6.265	13.3049	16.3546	Galactose oxidase/kelch repeat superfamily protein
AT1G22070	23.7388	35.9656	37.2442	Encodes a transcription factor. Like other TGAla-related factors, TGA3 has a highly conserved bZIP region and exhibits similar DNA-binding properties.
AT1G22190	12.4866	20.679	28.0608	Integrase-type DNA-binding superfamily protein
AT1G22400	12.3596	24.0596	37.0242	UDP-Glycosyltransferase superfamily protein
AT1G22840	70.4062	116.803	138.19	Encodes cytochrome c. Contains two site II (TGGGCC/T) elements, which interact with a TCP-domain transcription factor, and a downstream internal telomeric repeat, and are required for expression of the Cytc-1 gene. Promoter directs preferential expression in root and shoot meristems and in anthers.
AT1G23130	539.518	821.635	1054.29	Polyketide cyclase/dehydrase and lipid transport superfamily protein
AT1G23390	39.0787	80.4859	98.055	Kelch repeat-containing F-box family protein
AT1G23490	216.79	399.105	436.075	Gene encoding ADP-ribosylation factor and similar to other ARFs and ARF-like proteins. A member of ARF GTPase family. Arabidopsis has 21 known members, known to be essential for vesicle coating and uncoating and functions in GTP-binding. The gene is shown to play a role in cell division, cell expansion and cellulose production using antisense construct.
AT1G24050	36.2219	54.3632	62.5215	RNA-processing, Lsm domain
AT1G24140	3.346	10.4741	10.6223	Matrixin family protein
AT1G24145	19.3323	55.0339	60.8854	unknown protein; FUNCTIONS IN: molecular_function unknown; INVOLVED IN: biological_process unknown; LOCATED IN: endomembrane system; Has 3 Blast hits to 3 proteins in 1 species: Archae - 0; Bacteria - 0; Metazoa - 0; Fungi - 0; Plants - 3; Viruses - 0; Other Eukaryotes - 0 (source: NCBI BLink).
AT1G24147	122.091	229.162	332.222	unknown protein; FUNCTIONS IN: molecular_function unknown; INVOLVED IN: biological_process unknown; LOCATED IN: endomembrane system; BEST Arabidopsis thaliana protein match is: unknown protein (TAIR:AT1G24148.1); Has 4 Blast hits to 4 proteins in 2 species: Archae - 0; Bacteria - 0; Metazoa - 0; Fungi - 0; Plants - 4; Viruses - 0; Other Eukaryotes - 0 (source: NCBI BLink).
AT1G24148	16.9375	37.0178	48.0439	unknown protein; FUNCTIONS IN: molecular_function unknown; INVOLVED IN: biological_process unknown; LOCATED IN: cellular_component unknown.
AT1G24575	48.4233	95.6951	131.764	unknown protein; Has 7 Blast hits to 7 proteins in 2 species: Archae - 0; Bacteria - 0; Metazoa - 0; Fungi - 0; Plants - 7; Viruses - 0; Other Eukaryotes - 0 (source: NCBI BLink).
AT1G25275	88.4886	174.908	176.477	unknown protein; FUNCTIONS IN: molecular_function unknown; INVOLVED IN: response to karrikin; LOCATED IN: endomembrane system; EXPRESSED IN: 23 plant structures; EXPRESSED DURING: 13 growth stages; Has 35333 Blast hits to 34131 proteins in 2444 species: Archae - 798; Bacteria - 22429; Metazoa - 974; Fungi - 991; Plants - 531; Viruses - 0; Other Eukaryotes - 9610 (source: NCBI BLink).
AT1G25550	43.0537	66.5047	76.0948	myb-like transcription factor family protein
AT1G25560	31.4805	62.7831	68.3051	Encodes a member of the RAV transcription factor family that contains AP2 and B3 binding domains. Involved in the regulation of flowering under long days. Loss of function results in early flowering. Overexpression causes late flowering and repression of expression of FT. Novel transcriptional regulator involved in ethylene signaling. Promoter bound by EIN3. EDF1 in turn, binds to promoter elemen…
AT1G26218	19.5485	36.0368	37.0333	Potential natural antisense gene, locus overlaps with AT1G26220
AT1G26380	0.940363	3.98526	4.40685	FAD-binding Berberine family protein
AT1G26550	105.178	162.676	159.345	FKBP-like peptidyl-prolyl cis-trans isomerase family protein
AT1G26670	34.5906	51.9149	64.8568	member of VTI1 Gene Family. Normally localizes to the transgolgi network and plasma membrane. A dominant mutation (zip1) alters the subcellular localization of VTI12 and suppresses loss of function mutation (zag1) of VTI11. Interacts with members of the SYP family. Involved in protein trafficking to protein storage vacuoles.
AT1G27100	21.2321	34.3773	38.5164	Actin cross-linking protein
AT1G27290	25.8574	44.7236	53.6435	unknown protein; FUNCTIONS IN: molecular_function unknown; INVOLVED IN: biological_process unknown; EXPRESSED IN: 25 plant structures; EXPRESSED DURING: 15 growth stages; Has 44 Blast hits to 44 proteins in 12 species: Archae - 0; Bacteria - 0; Metazoa - 0; Fungi - 0; Plants - 44; Viruses - 0; Other Eukaryotes - 0 (source: NCBI BLink).
AT1G27350	70.6376	106.246	129.166	Ribosome associated membrane protein RAMP4
AT1G27730	6.3215	25.7467	31.9454	Related to Cys2/His2-type zinc-finger proteins found in higher plants. Compensated for a subset of calcineurin deficiency in yeast. Salt tolerance produced by ZAT10 appeared to be partially dependent on ENA1/PMR2, a P-type ATPase required for Li+ and Na+ efflux in yeast. The protein is localized to the nucleus, acts as a transcriptional repressor and is responsive to chitin oligomers. Also involv…
AT1G27930	30.0092	49.5078	56.1833	Function unknown. Interacts with eIF3.
AT1G27970	87.6634	141.18	154.882	Encodes an ortholog of yeast NTF2, a nuclear envelop transport protein that functions as the nuclear import receptor for RanGDP, an essential player in nucleocytoplasmic transport.
AT1G28200	19.7677	33.8267	31.6684	VirF-interacting protein FIP1
AT1G28280	43.0698	88.9108	65.7756	VQ motif-containing protein
AT1G28330	100.978	161.621	182.886	dormancy-associated protein (DRM1)
AT1G28480	12.6385	29.2155	34.3905	Encodes GRX480, a member of the glutaredoxin family that regulates protein redox state. GRX480 interacts with TGA factors and suppresses JA-responsive PDF1.2 transcription. GRX480 transcription is SA-inducible and requires NPR1. Maybe involved in SA/JA cross-talk.
AT1G28960	15.2807	25.0393	25.4393	nudix hydrolase homolog 15
AT1G29040	14.819	26.5077	31.363	unknown protein; CONTAINS InterPro DOMAIN/s: Conserved hypothetical protein CHP02058 (InterPro:IPR011719); Has 344 Blast hits to 344 proteins in 122 species: Archae - 2; Bacteria - 227; Metazoa - 0; Fungi - 0; Plants - 32; Viruses - 0; Other Eukaryotes - 83 (source: NCBI BLink).
AT1G29970	13.0518	26.2599	35.5151	60S ribosomal protein L18A-1
AT1G30250	119.832	180.961	180.99	unknown protein; Has 5 Blast hits to 5 proteins in 2 species: Archae - 0; Bacteria - 0; Metazoa - 0; Fungi - 0; Plants - 5; Viruses - 0; Other Eukaryotes - 0 (source: NCBI BLink).
AT1G30260	26.9256	49.7938	49.2205	BEST Arabidopsis thaliana protein match is: Galactosyltransferase family protein (TAIR:AT4G21060.1); Has 30 Blast hits to 30 proteins in 8 species: Archae - 0; Bacteria - 0; Metazoa - 0; Fungi - 0; Plants - 30; Viruses - 0; Other Eukaryotes - 0 (source: NCBI BLink).
AT1G30880	83.8918	185.847	171.622	unknown protein; Has 24 Blast hits to 24 proteins in 8 species: Archae - 0; Bacteria - 0; Metazoa - 2; Fungi - 0; Plants - 22; Viruses - 0; Other Eukaryotes - 0 (source: NCBI BLink).
AT1G31170	36.6474	55.4773	62.3624	encodes a cysteine-sulfinic acid reductase (sulfiredoxin - EC 1.8.98.2) capable of reducing overoxidized plastidic 2-Cys-Prx involved in peroxide detoxification and response to oxidative stress
AT1G31350	15.6675	32.6406	38.0713	KAR-UP F-box 1
AT1G32360	18.7128	29.5904	34.6842	Zinc finger (CCCH-type) family protein
AT1G32410	12.3647	34.8436	28.5186	Vacuolar protein sorting 55 (VPS55) family protein
AT1G32700	34.0966	55.6598	71.2459	PLATZ transcription factor family protein
AT1G32790	38.8108	64.7745	75.8098	RNA-binding protein, putative, similar to RNA-binding protein GB:CAB40027 GI:4539439 from (Arabidopsis thaliana).Member of a family of PAB2 binding domain proteins.
AT1G32920	14.156	39.7045	43.6558	unknown protein; FUNCTIONS IN: molecular_function unknown; INVOLVED IN: response to wounding; LOCATED IN: endomembrane system; EXPRESSED IN: 23 plant structures; EXPRESSED DURING: 13 growth stages; BEST Arabidopsis thaliana protein match is: unknown protein (TAIR:AT1G32928.1); Has 42 Blast hits to 42 proteins in 8 species: Archae - 0; Bacteria - 0; Metazoa - 0; Fungi - 0; Plants - 42; Viruses - 0…
AT1G34750	15.2014	23.9981	31.78	Protein phosphatase 2C family protein
AT1G35230	4.11008	17.9463	22.782	Encodes arabinogalactan-protein (AGP5).
AT1G35560	8.76427	21.7946	17.525	TCP family transcription factor
AT1G36980	37.6959	89.0543	65.0011	unknown protein; CONTAINS InterPro DOMAIN/s: Uncharacterised protein family UPF0220 (InterPro:IPR007919); Has 424 Blast hits to 424 proteins in 159 species: Archae - 0; Bacteria - 0; Metazoa - 228; Fungi - 120; Plants - 62; Viruses - 0; Other Eukaryotes - 14 (source: NCBI BLink).
AT1G43580	17.7033	27.5665	33.2857	Sphingomyelin synthetase family protein
AT1G43910	10.8952	19.3225	33.0979	P-loop containing nucleoside triphosphate hydrolases superfamily protein
AT1G44100	14.4932	22.939	27.7128	amino acid permease 5
AT1G45145	44.3848	76.1607	132.954	encodes a cytosolic thioredoxin that reduces disulfide bridges of target proteins by the reversible formation of a disulfide bridge between two neighboring Cys residues present in the active site. Thioredoxins have been found to regulate a variety of biological reactions in prokaryotic and eukaryotic cells.
AT1G48160	31.266	48.5991	47.4284	signal recognition particle 19 kDa protein, putative / SRP19, putative
AT1G48420	26.3111	43.8481	47.3599	Encodes an enzyme that decomposes D-cysteine into pyruvate, H2S, and NH3. Only D-cysteine but not L-cysteine was converted by D-CDes to pyruvate, H2S, and NH3. There is conflicting evidence on its 1-aminocyclopropane-1-carboxylate deaminase activity. Involved in regulating ethylene levels.
AT1G49140	29.4921	48.5964	59.262	Complex I subunit NDUFS6
AT1G49230	11.3248	28.1734	34.9246	RING/U-box superfamily protein
AT1G49470	22.3995	40.2097	36.3921	Family of unknown function (DUF716)
AT1G49500	22.4117	51.589	62.5282	unknown protein; FUNCTIONS IN: molecular_function unknown; INVOLVED IN: biological_process unknown; LOCATED IN: endomembrane system; EXPRESSED IN: 19 plant structures; EXPRESSED DURING: 10 growth stages; BEST Arabidopsis thaliana protein match is: unknown protein (TAIR:AT3G19030.1); Has 24 Blast hits to 24 proteins in 2 species: Archae - 0; Bacteria - 0; Metazoa - 0; Fungi - 0; Plants - 24; Virus…
AT1G49780	7.74636	17.2946	15.3135	plant U-box 26
AT1G50420	10.2208	17.0822	20.6302	Encodes a scarecrow-like protein (SCL3) Putative transcription factors interacting with the gene product of VHA-B1 (vacuolar ATPase subunit B1; as shown through yeast two-hybrid assay).
AT1G51090	17.9425	51.634	52.1445	Heavy metal transport/detoxification superfamily protein
AT1G51160	41.879	71.1981	67.2284	SNARE-like superfamily protein
AT1G51660	11.9255	21.5746	26.8069	Encodes a mitogen-activated map kinase kinase (there are nine in Arabidopsis) involved in innate immunity. This protein activates MPK3/MPK6 and early-defense genes redundantly with MKK5. In plants with both MKK5 and MKK6 levels reduced by RNAi plants, floral organs do not abscise suggestion a role for both proteins in mediating floral organ abscission.
AT1G52590	26.4207	45.4576	50.2267	Putative thiol-disulphide oxidoreductase DCC
AT1G52880	6.40582	15.1164	16.7045	Transcription factor with a NAC domain. Homologous to the petunia gene NAM which is required for the development of the shoot. Expressed in the embryo.
AT1G53170	10.7314	26.2245	31.704	encodes a member of the ERF (ethylene response factor) subfamily B-1 of ERF/AP2 transcription factor family (ATERF-8). The protein contains one AP2 domain. There are 15 members in this subfamily including ATERF-3, ATERF-4, ATERF-7, and leafy petiole.
AT1G54575	22.4339	44.878	54.3924	unknown protein; Has 35333 Blast hits to 34131 proteins in 2444 species: Archae - 798; Bacteria - 22429; Metazoa - 974; Fungi - 991; Plants - 531; Viruses - 0; Other Eukaryotes - 9610 (source: NCBI BLink).
AT1G55120	10.5047	16.8632	17.2035	Encodes a protein with fructan exohydrolase (FEH) activity acting on levan-type fructans (6-FEH, levanase). The enzyme does not have invertase activity.
AT1G55210	138.756	239.083	354.216	Disease resistance-responsive (dirigent-like protein) family protein
AT1G55960	9.45421	16.4538	16.707	Polyketide cyclase/dehydrase and lipid transport superfamily protein
AT1G56150	9.10882	47.9615	68.3908	SAUR-like auxin-responsive protein family
AT1G56200	162.621	252.43	247.262	embryo defective 1303
AT1G57750	3.57363	8.63643	11.6396	Encodes a CYP96A15, midchain alkane hydroxylase, involved in cuticular wax biosynthesis.
AT1G58100	21.7103	34.2541	40.9466	TCP family transcription factor
AT1G59580	19.6512	33.6342	37.2258	encodes a mitogen-activated kinase involved in innate immunity
AT1G59830	26.121	39.2568	47.1894	Encodes one of the isoforms of the catalytic subunit of protein phosphatase 2A: AT1G59830/PP2A-1, AT1G10430/PP2A-2, At2g42500/PP2A-3, At3g58500/PP2A-4 [Plant Molecular Biology (1993) 21:475-485 and (1994) 26:523-528; Note that in more recent publications, there is mixed use of gene names for PP2A-3 and PP2A-4 - some refer to At2g42500 as PP2A-3 and some as PP2A-4].
AT1G60000	79.1711	121.787	126.062	RNA-binding (RRM/RBD/RNP motifs) family protein
AT1G60730	7.58482	18.5352	19.2631	NAD(P)-linked oxidoreductase superfamily protein
AT1G60870	46.7671	89.7981	109.143	maternal effect embryo arrest 9
AT1G62300	4.6574	12.2887	14.8494	Encodes a transcription factor WRKY6. Regulates Phosphate1 (Pho1) expression in response to low phosphate (Pi) stress.
AT1G62820	15.718	35.6967	31.1396	Calcium-binding EF-hand family protein
AT1G63840	9.859	24.5435	31.6424	RING/U-box superfamily protein
AT1G64280	18.7088	31.8353	31.9188	This gene is a key regulator of the salicylic acid (SA)-mediated systemic acquired resistance (SAR) pathway. It is similar to the transcription factor inhibitor I kappa B, and contains ankyrin repeats. It confers resistance to the pathogens Pseudomonas syringae and Peronospora parasitica in a dosage-dependent fashion. Although transgenic Arabidopsis plants overexpressing NPR1 acquire enhanced sen…
AT1G64360	57.8671	98.0194	150.222	unknown protein; Has 6 Blast hits to 6 proteins in 2 species: Archae - 0; Bacteria - 0; Metazoa - 0; Fungi - 0; Plants - 6; Viruses - 0; Other Eukaryotes - 0 (source: NCBI BLink).
AT1G64370	735.447	1655.46	1196.47	unknown protein; Has 773 Blast hits to 375 proteins in 118 species: Archae - 0; Bacteria - 97; Metazoa - 421; Fungi - 108; Plants - 31; Viruses - 0; Other Eukaryotes - 116 (source: NCBI BLink).
AT1G64720	294.034	473.717	470.397	membrane related protein CP5
AT1G64950	24.8597	51.0813	38.2519	member of CYP89A
AT1G65490	16.3429	43.842	63.6861	unknown protein; FUNCTIONS IN: molecular_function unknown; INVOLVED IN: biological_process unknown; LOCATED IN: endomembrane system; EXPRESSED IN: 22 plant structures; EXPRESSED DURING: 13 growth stages; BEST Arabidopsis thaliana protein match is: unknown protein (TAIR:AT1G65486.1); Has 23 Blast hits to 23 proteins in 2 species: Archae - 0; Bacteria - 0; Metazoa - 0; Fungi - 0; Plants - 23; Virus…
AT1G65500	4.84233	22.802	56.1218	unknown protein; FUNCTIONS IN: molecular_function unknown; INVOLVED IN: biological_process unknown; LOCATED IN: endomembrane system; EXPRESSED IN: 14 plant structures; EXPRESSED DURING: 9 growth stages; BEST Arabidopsis thaliana protein match is: unknown protein (TAIR:AT1G65486.1); Has 23 Blast hits to 23 proteins in 2 species: Archae - 0; Bacteria - 0; Metazoa - 0; Fungi - 0; Plants - 23; Viruse…
AT1G65690	4.37981	15.3977	28.5532	Late embryogenesis abundant (LEA) hydroxyproline-rich glycoprotein family
AT1G65720	151.283	235.265	268.185	unknown protein; FUNCTIONS IN: molecular_function unknown; INVOLVED IN: biological_process unknown; LOCATED IN: endomembrane system; EXPRESSED IN: 24 plant structures; EXPRESSED DURING: 15 growth stages; Has 44 Blast hits to 44 proteins in 14 species: Archae - 0; Bacteria - 0; Metazoa - 0; Fungi - 0; Plants - 44; Viruses - 0; Other Eukaryotes - 0 (source: NCBI BLink).
AT1G65845	35.0351	61.5157	76.5796	unknown protein; FUNCTIONS IN: molecular_function unknown; INVOLVED IN: biological_process unknown; LOCATED IN: endomembrane system; Has 9 Blast hits to 9 proteins in 2 species: Archae - 0; Bacteria - 0; Metazoa - 0; Fungi - 0; Plants - 9; Viruses - 0; Other Eukaryotes - 0 (source: NCBI BLink).
AT1G65980	132.854	221.761	237.284	thioredoxin-dependent peroxidase
AT1G66820	29.6214	90.8759	64.1836	glycine-rich protein
AT1G66880	18.1063	27.2112	29.3984	Protein kinase superfamily protein
AT1G66890	25.7156	64.4961	57.6262	FUNCTIONS IN: molecular_function unknown; INVOLVED IN: biological_process unknown; LOCATED IN: chloroplast; EXPRESSED IN: 22 plant structures; EXPRESSED DURING: 13 growth stages; BEST Arabidopsis thaliana protein match is: 50S ribosomal protein-related (TAIR:AT5G16200.1); Has 36 Blast hits to 36 proteins in 7 species: Archae - 0; Bacteria - 0; Metazoa - 0; Fungi - 0; Plants - 36; Viruses - 0; Oth…
AT1G67360	28.2021	45.9762	57.2911	Rubber elongation factor protein (REF)
AT1G67365	2.04011	9.43198	11.4111	Potential natural antisense gene, locus overlaps with AT1G67370
AT1G67810	20.2007	53.9773	55.5591	Encodes a protein capable of stimulating the cysteine desulfurase activity of CpNifS (AT1G08490) in vitro. SufE2:GFP localizes to the chloroplasts where it is likely to play a role in iron-sulfur cluster assembly. Transcript levels for this gene are high in the pollen relative to other organs based on RT-PCR analysis.
AT1G67860	142.569	272.518	291.929	unknown protein; BEST Arabidopsis thaliana protein match is: unknown protein (TAIR:AT1G67865.1); Has 13 Blast hits to 13 proteins in 2 species: Archae - 0; Bacteria - 0; Metazoa - 0; Fungi - 0; Plants - 13; Viruses - 0; Other Eukaryotes - 0 (source: NCBI BLink).
AT1G67865	714.335	1986.74	2109.44	unknown protein; BEST Arabidopsis thaliana protein match is: unknown protein (TAIR:AT1G67860.1); Has 13 Blast hits to 13 proteins in 2 species: Archae - 0; Bacteria - 0; Metazoa - 0; Fungi - 0; Plants - 13; Viruses - 0; Other Eukaryotes - 0 (source: NCBI BLink).
AT1G67970	22.9593	47.5831	49.01	member of Heat Stress Transcription Factor (Hsf) family
AT1G68660	78.1989	119.38	154.179	Ribosomal protein L12/ ATP-dependent Clp protease adaptor protein ClpS family protein
AT1G68670	15.7903	28.8457	39.1048	myb-like transcription factor family protein
AT1G69410	53.026	89.0443	107.47	Encodes eIF5A-2, a putative eukaryotic translation initiation factor. There are three eIF5A coding genes in Arabidopsis: eIF5A-1/At1g13950, eIF5A-2/At1g26630 and eIF5A-3/At1g69410.
AT1G69840	34.17	69.9855	78.1829	SPFH/Band 7/PHB domain-containing membrane-associated protein family
AT1G69935	28.5882	61.244	56.7048	Encodes a nuclear localized serine-arginine-aspartate-rich protein that acts as a negative regulator of photomorphogenesis.
AT1G70590	7.19088	15.3562	17.3308	F-box family protein
AT1G70690	6.52628	19.7684	17.7586	Encodes a plasmodesmal protein that may be involved in the intercellular movement of molecules through the plasmodesmata. The protein has two DUF26 domains and a single transmembrane domain.
AT1G70800	5.09221	15.3933	20.9622	Calcium-dependent lipid-binding (CaLB domain) family protein
AT1G71100	19.1738	33.9183	43.8454	Encodes a ribose 5-phosphate isomerase involved in the formation of uridine used for the synthesis of UDP-sugars. Mutants of this gene are affected in cellulose biosynthesis.
AT1G71130	18.5221	33.4957	40.1145	encodes a member of the ERF (ethylene response factor) subfamily B-5 of ERF/AP2 transcription factor family. The protein contains one AP2 domain. There are 7 members in this subfamily.
AT1G71880	62.4928	94.9663	159.528	Sucrose transporter gene induced in response to nematodes; member of Sucrose-proton symporter family.
AT1G71890	0.155685	2.03935	2.82422	Encodes a sucrose transporter that is expressed in the endosperm. Mutants have delayed accumulation of fatty acids and embryo maturation.
AT1G72010	26.4586	52.1718	54.258	TCP family transcription factor
AT1G72020	170.839	266.724	335.873	unknown protein; Has 52 Blast hits to 52 proteins in 18 species: Archae - 0; Bacteria - 0; Metazoa - 0; Fungi - 0; Plants - 52; Viruses - 0; Other Eukaryotes - 0 (source: NCBI BLink).
AT1G72430	70.6039	123.835	167.353	SAUR-like auxin-responsive protein family
AT1G72750	52.7814	86.378	91.3566	translocase inner membrane subunit 23-2
AT1G72910	24.921	39.9294	59.3806	Toll-Interleukin-Resistance (TIR) domain-containing protein
AT1G72930	198.402	332.311	435.578	Toll/interleukin-1 receptor-like protein (TIR) mRNA,
AT1G73330	7.86394	27.4843	28.2766	encodes a plant-specific protease inhibitor-like protein whose transcript level in root disappears in response to progressive drought stress. The decrease in transcript level is independent from abscisic acid level.
AT1G73500	7.41661	22.8593	20.3583	member of MAP Kinase Kinase family. Autophosphorylates and also phosphorylates MPK3 and MPK6. Independently involved in ethylene and calmalexin biosynthesis. Induces transcription of ACS2, ACS6, ERF1, ERF2, ERF5, ERF6, CYP79B2, CYP79B3, CYP71A13 and PAD3.
AT1G74710	5.0342	11.4331	17.4236	Encodes a protein with isochorismate synthase activity. Mutants fail to accumulate salicylic acid. Its function may be redundant with that of ICS2 (AT1G18870).
AT1G74840	27.1415	42.1911	54.1599	Homeodomain-like superfamily protein
AT1G75040	176.824	700.246	961.53	Thaumatin-like protein involved in response to pathogens. mRNA level of the PR-5 gene (At1g75040)is significantly changed after cutting the inflorescence stem indicating the existence of a network of signal transducing pathways as other stress-regulated genes (At5g01410, At3g17800, At1g29930)do not response to the treatment.
AT1G75380	255.85	389.261	474.318	Encodes a nucleases AtBBD1 involved in ABA-mediated callose deposition.
AT1G75750	50.1076	79.8159	92.0441	GA-responsive GAST1 protein homolog regulated by BR and GA antagonistically. Possibly involved in cell elongation based on expression data
AT1G76020	30.1034	54.5489	46.8082	Thioredoxin superfamily protein
AT1G76200	94.4558	178.472	160.411	unknown protein; Has 96 Blast hits to 96 proteins in 48 species: Archae - 0; Bacteria - 0; Metazoa - 0; Fungi - 47; Plants - 38; Viruses - 0; Other Eukaryotes - 11 (source: NCBI BLink).
AT1G76955	14.3199	48.0519	38.9658	Expressed protein
AT1G76960	157.076	557.204	879.131	unknown protein; FUNCTIONS IN: molecular_function unknown; INVOLVED IN: biological_process unknown; LOCATED IN: endomembrane system; EXPRESSED IN: 9 plant structures; EXPRESSED DURING: 8 growth stages; Has 8 Blast hits to 8 proteins in 2 species: Archae - 0; Bacteria - 0; Metazoa - 0; Fungi - 0; Plants - 8; Viruses - 0; Other Eukaryotes - 0 (source: NCBI BLink).
AT1G77540	21.4351	48.7032	45.864	Encodes a H3/H4 histone acetyltransferase. Belongs to the GNAT family, whose many members are involved in histone acetylation and chromatin remodeling, and are important for the regulation of cell growth and development.
AT1G77710	100.274	207.715	201.197	CONTAINS InterPro DOMAIN/s: Ubiquitin-like, Ufm1 (InterPro:IPR005375); Has 244 Blast hits to 244 proteins in 106 species: Archae - 0; Bacteria - 0; Metazoa - 149; Fungi - 0; Plants - 47; Viruses - 0; Other Eukaryotes - 48 (source: NCBI BLink).
AT1G78020	605.48	1141.33	1071.91	Protein of unknown function (DUF581)
AT1G79040	3399.91	5985.28	6068.93	Encodes for the 10 kDa PsbR subunit of photosystem II (PSII). This subunit appears to be involved in the stable assembly of PSII, particularly that of the oxygen-evolving complex subunit PsbP. Mutants defective in this gene have reduced amounts of subunits PsbP and PsbQ in PSII. In turn, assembly of PsbR is dependent on the presence of PsbJ.
AT1G80180	118.041	222.684	238.97	unknown protein; FUNCTIONS IN: molecular_function unknown; INVOLVED IN: biological_process unknown; LOCATED IN: plasma membrane; EXPRESSED IN: 21 plant structures; EXPRESSED DURING: 10 growth stages; BEST Arabidopsis thaliana protein match is: unknown protein (TAIR:AT1G15400.3); Has 30201 Blast hits to 17322 proteins in 780 species: Archae - 12; Bacteria - 1396; Metazoa - 17338; Fungi - 3422; Pla…
AT1G80440	7.47669	16.5448	17.2148	Galactose oxidase/kelch repeat superfamily protein
AT1G80920	77.1363	132.844	183.583	A nuclear encoded soluble protein found in the chloroplast stroma.
AT2G01400	12.0916	25.8339	23.929	unknown protein; Has 19 Blast hits to 19 proteins in 6 species: Archae - 0; Bacteria - 0; Metazoa - 0; Fungi - 0; Plants - 19; Viruses - 0; Other Eukaryotes - 0 (source: NCBI BLink).
AT2G01610	6.52429	20.5878	24.7981	Plant invertase/pectin methylesterase inhibitor superfamily protein
AT2G01850	24.9784	38.0246	65.7583	EXGT-A3 has homology to xyloglucan endotransglucosylases/hydrolases (XTHs). Mutants in this gene show a lesion mimic phenotype associated with leaf maturation and a reduction in the number of tertiary veins. Individual tracheary elements in the mutants are shorter, but phloem transport activity is not severely affected. EXGT-A3 plays a role in xyloglucan degradation in the differentiating trachea…
AT2G02930	34.3965	74.6723	120.183	Encodes glutathione transferase belonging to the phi class of GSTs. Naming convention according to Wagner et al. (2002).
AT2G03440	126.293	277.262	245.826	Induced at the transcriptional level by Pseudomonas syringae pv. tomato infection.
AT2G03680	227.582	519.191	458.849	The SPR1 gene encodes a plant-specific 12-kD protein which has a repeated motif at both ends, separated by a predicted rod-like domain, suggesting that it may act as an intermolecular linker. Ubiquitously expressed and belongs to a six-member gene family in Arabidopsis; expressed in transgenic seedlings localized to microtubules within the cortical array, preprophase band, phragmoplast, and mitot…
AT2G04240	25.8029	48.6862	64.5112	Encodes a small protein with an N-terminal trans-membrane domain and a RING-H2 zinc finger motif located at the C-terminus. Gene expression is induced by salt and osmotic stress. Transcrips levels are induced by DELLA proteins and repressed by gibberellic acid. Involved in ABA metabolism.
AT2G04410	73.9814	111.549	129.236	RPM1-interacting protein 4 (RIN4) family protein
AT2G05380	222.169	428.157	910.405	glycine-rich protein 3 short isoform (GRP3S) mRNA, complete
AT2G05540	31.5776	60.9731	61.3273	Glycine-rich protein family
AT2G05630	21.0556	42.6543	51.4417	in the Arabidopsis autophagy pathway
AT2G05940	31.1878	49.7162	47.1472	Protein kinase superfamily protein
AT2G06925	42.2563	73.3431	70.0741	Encodes a secretory phospholipase A2 enzyme, which specifically hydrolyzes the sn-2 position of phospholipids. The enzyme has a preference towards linoleoyl acyl chain over palmitoyl acyl chain. It also has a slight preference for phosphatidylcholine over phosphatidylethanolamine.
AT2G14560	240.183	598.696	709.396	Encodes LURP1, a member of the LURP cluster (late upregulated in response to Hyaloperonospora parasitica) which exhibits a pronounced upregulation after recognition of the pathogenic oomycte H. parasitica. LURP1 is required for full basal defense to H. parasitica and resistance to this pathogen mediated by the R-proteins RPP4 and RPP5.
AT2G14610	126.385	389.825	909.37	PR1 gene expression is induced in response to a variety of pathogens. It is a useful molecular marker for the SAR response. Though the Genbank record for the cDNA associated to this gene is called 'PR-1-like', the sequence actually corresponds to PR1. Expression of this gene is salicylic-acid responsive.
AT2G14750	73.9837	123.093	111.985	Encodes adenosine-5'-phosphosulfate kinase. Provides activated sulfate for sulfation of secondary metabolites, including the glucosinolates. Essential for pollen viability.
AT2G15390	10.7363	18.2241	23.428	Predicted fucosyltransferase, based on similarity to FUT1, but not functionally redundant with FUT1.
AT2G15960	108.647	166.865	190.388	unknown protein; Has 14 Blast hits to 14 proteins in 5 species: Archae - 0; Bacteria - 0; Metazoa - 0; Fungi - 0; Plants - 14; Viruses - 0; Other Eukaryotes - 0 (source: NCBI BLink).
AT2G16600	600.109	1104.32	1192.12	Encodes cytosolic cyclophilin ROC3.
AT2G16700	17.575	37.706	36.8832	Encodes actin depolymerizing factor 5 (ADF5).
AT2G16710	16.6748	30.484	36.4768	Iron-sulphur cluster biosynthesis family protein
AT2G17040	25.4802	74.1226	83.6164	Member of the NAC transcription factor family and more specifically, the ONAC022 subfamily. Involved in leaf and inflorescence stem morphogenesis.
AT2G17500	5.69754	12.7833	20.0634	Auxin efflux carrier family protein
AT2G17760	8.52412	15.1748	21.9952	Eukaryotic aspartyl protease family protein
AT2G18660	19.8293	60.8397	122.63	Encodes PNP-A (Plant Natriuretic Peptide A). PNPs are a class of systemically mobile molecules distantly related to expansins; their biological role has remained elusive. PNP-A contains a signal peptide domain and is secreted into the extracellular space. Co-expression analyses using microarray data suggest that PNP-A may function as a component of plant defence response and SAR in particular, an…
AT2G18670	7.59068	13.4735	14.6306	RING/U-box superfamily protein
AT2G18690	12.5667	29.357	50.2975	unknown protein; FUNCTIONS IN: molecular_function unknown; INVOLVED IN: biological_process unknown; LOCATED IN: membrane; EXPRESSED IN: 16 plant structures; EXPRESSED DURING: 9 growth stages; CONTAINS InterPro DOMAIN/s: Protein of unknown function DUF975 (InterPro:IPR010380); BEST Arabidopsis thaliana protein match is: unknown protein (TAIR:AT2G18680.1); Has 186 Blast hits to 184 proteins in 18 s…
AT2G19180	20.479	35.3172	40.3935	unknown protein; BEST Arabidopsis thaliana protein match is: unknown protein (TAIR:AT1G16840.1); Has 64 Blast hits to 64 proteins in 12 species: Archae - 0; Bacteria - 0; Metazoa - 0; Fungi - 0; Plants - 64; Viruses - 0; Other Eukaryotes - 0 (source: NCBI BLink).
AT2G19310	145.696	224.884	226.07	HSP20-like chaperones superfamily protein
AT2G19750	33.0144	54.4612	57.3597	Ribosomal protein S30 family protein
AT2G19760	50.5755	88.9968	84.2641	first member of the Arabidopsis profilin multigene family, expressed in all organs of Arabidopsis. Binds poly-L-proline. The first intron of PRF1 enhances gene expression in vegetative tissues.
AT2G20260	766.684	1496.7	1316.53	Encodes subunit E of photosystem I.
AT2G20830	17.1168	28.3973	27.8825	transferases;folic acid binding
AT2G21120	15.9633	25.4979	26.9978	Protein of unknown function (DUF803)
AT2G21185	8.26045	22.2777	23.3099	unknown protein; Has 9 Blast hits to 9 proteins in 4 species: Archae - 0; Bacteria - 0; Metazoa - 0; Fungi - 0; Plants - 9; Viruses - 0; Other Eukaryotes - 0 (source: NCBI BLink).
AT2G21290	37.8415	76.0857	73.4736	unknown protein; FUNCTIONS IN: molecular_function unknown; INVOLVED IN: biological_process unknown; LOCATED IN: mitochondrion; EXPRESSED IN: 22 plant structures; EXPRESSED DURING: 13 growth stages; Has 63 Blast hits to 63 proteins in 12 species: Archae - 0; Bacteria - 0; Metazoa - 0; Fungi - 0; Plants - 63; Viruses - 0; Other Eukaryotes - 0 (source: NCBI BLink).
AT2G21950	16.0271	26.0223	26.1321	Encodes an SKP1 interacting partner (SKIP6).
AT2G21970	96.1338	189.866	234.805	stress enhanced protein 2 (SEP2) chlorophyll a/b-binding protein
AT2G22425	91.9855	148.049	216.73	Microsomal signal peptidase 12 kDa subunit (SPC12)
AT2G22480	12.9351	19.9341	24.8136	phosphofructokinase 5
AT2G22500	21.8729	46.0299	39.6788	Encodes one of the mitochondrial dicarboxylate carriers (DIC): DIC1 (AT2G22500), DIC2 (AT4G24570), DIC3 (AT5G09470).
AT2G23090	263.907	468.643	580.641	Uncharacterised protein family SERF
AT2G23120	104.846	189.726	177.719	Late embryogenesis abundant protein, group 6
AT2G23320	22.4775	42.1626	47.7774	Encodes WRKY DNA-binding protein 15 (WRKY15).
AT2G23810	19.8894	41.5982	52.1383	Member of TETRASPANIN family
AT2G24762	22.6954	44.8125	39.5626	Encodes a member of the GDU (glutamine dumper) family proteins involved in amino acid export: At4g31730 (GDU1), At4g25760 (GDU2), At5g57685 (GDU3), At2g24762 (GDU4), At5g24920 (GDU5), At3g30725 (GDU6) and At5g38770 (GDU7).
AT2G24790	150.116	247.786	278.995	Positive regulator of photomorphogenesis that acts downstream of COP1 but can promote lateral root development independently of COP1 and also function as a daylength-sensitive regulator of shoot branching.
AT2G24850	115.455	176.477	226.198	Encodes a tyrosine aminotransferase that is responsive to treatment with jasmonic acid.
AT2G25510	7327.32	13074.5	12931.7	unknown protein; FUNCTIONS IN: molecular_function unknown; INVOLVED IN: biological_process unknown; LOCATED IN: endomembrane system; EXPRESSED IN: 22 plant structures; EXPRESSED DURING: 13 growth stages; BEST Arabidopsis thaliana protein match is: unknown protein (TAIR:AT5G42530.1).
AT2G26440	34.5865	58.2362	52.4303	Plant invertase/pectin methylesterase inhibitor superfamily
AT2G26600	18.4562	29.061	34.6452	Glycosyl hydrolase superfamily protein
AT2G26695	18.8955	61.2173	38.5622	Ran BP2/NZF zinc finger-like superfamily protein
AT2G26975	55.9279	113.983	95.9427	Ctr copper transporter family
AT2G27310	8.37995	22.1108	25.7969	F-box family protein
AT2G27660	1.69921	8.88465	8.91715	Cysteine/Histidine-rich C1 domain family protein
AT2G27730	66.5294	113.884	142.076	copper ion binding
AT2G27830	10.0465	23.9119	31.7924	unknown protein; BEST Arabidopsis thaliana protein match is: unknown protein (TAIR:AT4G22758.1); Has 131 Blast hits to 131 proteins in 17 species: Archae - 0; Bacteria - 0; Metazoa - 0; Fungi - 0; Plants - 131; Viruses - 0; Other Eukaryotes - 0 (source: NCBI BLink).
AT2G29340	12.6311	22.7098	37.2906	NAD-dependent epimerase/dehydratase family protein
AT2G29350	10.4267	25.2993	45.8781	senescence-associated gene SAG13 encoding a short-chain alcohol dehydrogenase
AT2G30550	25.4891	50.7481	48.2492	Encodes a lipase that hydrolyzes phosphatidylcholine, glycolipids as well as triacylglycerols.
AT2G30600	5.91463	10.427	14.4686	BTB/POZ domain-containing protein
AT2G30760	890.885	1914.35	1801.47	unknown protein; Has 3 Blast hits to 3 proteins in 2 species: Archae - 0; Bacteria - 0; Metazoa - 0; Fungi - 0; Plants - 3; Viruses - 0; Other Eukaryotes - 0 (source: NCBI BLink).
AT2G30860	924.421	1443.11	1482.55	Encodes glutathione transferase belonging to the phi class of GSTs. Naming convention according to Wagner et al. (2002).
AT2G31350	16.9848	33.9652	33.9292	Encodes a mitochondrial glyoxalase 2 that can accommodate a number of different metal centers and with the predominant metal center being Fe(III)Zn(II).
AT2G31490	86.8193	141.453	171.727	unknown protein; Has 55 Blast hits to 55 proteins in 15 species: Archae - 0; Bacteria - 0; Metazoa - 0; Fungi - 0; Plants - 55; Viruses - 0; Other Eukaryotes - 0 (source: NCBI BLink).
AT2G32150	13.6142	26.6143	28.5844	Haloacid dehalogenase-like hydrolase (HAD) superfamily protein
AT2G32800	9.78051	19.9118	21.1042	protein kinase family protein
AT2G33830	296.227	551.913	657.964	Dormancy/auxin associated family protein
AT2G34430	198.103	587.832	407.642	Photosystem II type I chlorophyll a/b-binding protein
AT2G34520	22.5319	37.658	44.6162	nuclear-encoded mitochondrial ribosomal protein S14
AT2G34585	46.0964	107.29	112.501	unknown protein; FUNCTIONS IN: molecular_function unknown; INVOLVED IN: biological_process unknown; LOCATED IN: plasma membrane, vacuole; EXPRESSED IN: 24 plant structures; EXPRESSED DURING: 15 growth stages; Has 43 Blast hits to 43 proteins in 9 species: Archae - 0; Bacteria - 0; Metazoa - 0; Fungi - 0; Plants - 43; Viruses - 0; Other Eukaryotes - 0 (source: NCBI BLink).
AT2G35635	106.899	205.469	176.389	encodes a ubiquitin-like protein that contains tandem repeats of the ubiquitin coding region, but at least one repeat per gene encodes a protein with amino acid substitutions.
AT2G35810	46.1545	71.6327	75.7107	unknown protein; BEST Arabidopsis thaliana protein match is: unknown protein (TAIR:AT2G35830.2); Has 153 Blast hits to 153 proteins in 52 species: Archae - 0; Bacteria - 62; Metazoa - 0; Fungi - 0; Plants - 82; Viruses - 0; Other Eukaryotes - 9 (source: NCBI BLink).
AT2G36120	84.8843	158.365	147.301	Encodes a glycine rich protein that is involved in leaf vascular patterning. dot1 mutants have an aberrant open-class venation pattern in leaves and cotyledons, as well as several other leaf development defects.
AT2G36220	16.3583	31.4232	44.3034	unknown protein; BEST Arabidopsis thaliana protein match is: unknown protein (TAIR:AT3G52710.1); Has 74 Blast hits to 74 proteins in 10 species: Archae - 0; Bacteria - 0; Metazoa - 0; Fungi - 0; Plants - 74; Viruses - 0; Other Eukaryotes - 0 (source: NCBI BLink).
AT2G36320	24	49.9737	55.0035	A20/AN1-like zinc finger family protein
AT2G36680	19.9147	33.3982	39.314	Modifier of rudimentary (Mod(r)) protein
AT2G36830	705.983	1167.07	1119.05	Encodes a tonoplast intrinsic protein, which functions as water channel. It has also been shown to be able to facilitate the transport of urea and hydrogen peroxide. Highly expressed in vascular tissues of the root, stem, cauline leaves and flowers but not in the apical meristems.
AT2G36930	33.9025	60.2212	62.1486	zinc finger (C2H2 type) family protein
AT2G37110	28.7183	47.4455	55.408	PLAC8 family protein
AT2G37130	17.5406	50.4059	59.3343	Peroxidase superfamily protein
AT2G37170	93.3733	142.952	168.496	a member of the plasma membrane intrinsic protein subfamily PIP2. localizes to the plasma membrane and exhibits water transport activity in Xenopus oocyte. expressed specifically in the vascular bundles and protein level increases slightly during leaf dev
AT2G37200	21.7215	44.633	61.8714	Uncharacterised protein family (UPF0497)
AT2G37710	68.1568	112.038	103.702	Induced in response to Salicylic acid.
AT2G38290	18.6473	28.7372	29.5248	encodes a high-affinity ammonium transporter, which is expressed in shoot and root. Expression in root and shoot is under nitrogen and carbon dioxide regulation, respectively.
AT2G38470	14.471	22.4149	23.4386	Member of the plant WRKY transcription factor family. Regulates the antagonistic relationship between defense pathways mediating responses to P. syringae and necrotrophic fungal pathogens. Located in nucleus. Involved in response to various abiotic stresses - especially salt stress.
AT2G39000	13.2167	29.2792	29.2207	Acyl-CoA N-acyltransferases (NAT) superfamily protein
AT2G39420	22.312	33.8531	47.569	alpha/beta-Hydrolases superfamily protein
AT2G39570	27.4472	43.1593	62.9624	ACT domain-containing protein
AT2G39970	28.7802	44.5058	44.8278	Mitochondrial substrate carrier family protein
AT2G40000	14.6067	28.209	41.7586	ortholog of sugar beet HS1 PRO-1 2
AT2G40270	36.5673	60.9132	81.4742	Protein kinase family protein
AT2G40590	66.2643	110.235	102.296	Ribosomal protein S26e family protein
AT2G41100	146.898	303.886	323.939	encodes a calmodulin-like protein, with six potential calcium binding domains. Calcium binding shown by Ca(2+)-specific shift in electrophoretic mobility. Expression induced by touch and darkness. Expression may also be developmentally controlled. Expression in growing regions of roots, vascular tissue, root/shoot junctions, trichomes, branch points of the shoot, and regions of siliques and flowe…
AT2G41410	130.839	366.796	372.759	Calcium-binding EF-hand family protein
AT2G41430	427.634	853.901	736.326	Encodes hydrophilic protein lacking Cys residues that is expressed in response to drought stress, light stress and treatment with plant-growth-promoting rhizobacteria (Paenibacillus polymyxa), possibly revealing a connection between responses to biotic and abiotic stress. Also identified as a CTC Interacting Domain (CID) protein in a yeast two hybrid screen using the PAB2 protein as bait. Contain…
AT2G42070	9.66339	18.6944	18.2759	nudix hydrolase homolog 23
AT2G42210	66.979	114.559	104.705	Homologous to pea OEP16 and barley pPORA (OEP16), a member of Arabidopsis OEP16 family.
AT2G42610	36.8289	64.7718	58.9049	Protein of unknown function (DUF640)
AT2G42680	86.417	145.199	170.918	One of three genes in A. thaliana encoding multiprotein bridging factor 1, a highly conserved transcriptional coactivator. May serve as a bridging factor between a bZIP factor and TBP. Its expression is developmentally regulated.
AT2G42790	10.8919	18.5838	21.4051	Encodes a peroxisomal citrate synthase that is expressed throughout seedling and shoot development.
AT2G42975	4.22627	13.3222	13.2425	unknown protein; FUNCTIONS IN: molecular_function unknown; INVOLVED IN: biological_process unknown; LOCATED IN: chloroplast thylakoid membrane, chloroplast; Has 32 Blast hits to 32 proteins in 16 species: Archae - 0; Bacteria - 0; Metazoa - 2; Fungi - 2; Plants - 28; Viruses - 0; Other Eukaryotes - 0 (source: NCBI BLink).
AT2G43060	22.2057	52.2954	51.346	ILI1 binding bHLH 1
AT2G43510	33.7484	78.0139	203.38	Member of the defensin-like (DEFL) family. Encodes putative trypsin inhibitor protein which may function in defense against herbivory.
AT2G43570	20.2369	54.577	138.41	chitinase, putative
AT2G44240	2.07343	12.2004	16.755	Protein of Unknown Function (DUF239)
AT2G44290	59.094	134.89	137.17	Bifunctional inhibitor/lipid-transfer protein/seed storage 2S albumin superfamily protein
AT2G44360	33.6327	57.5527	65.766	unknown protein; Has 23 Blast hits to 23 proteins in 10 species: Archae - 0; Bacteria - 0; Metazoa - 0; Fungi - 0; Plants - 23; Viruses - 0; Other Eukaryotes - 0 (source: NCBI BLink).
AT2G44670	46.8092	72.7007	111.782	Protein of unknown function (DUF581)
AT2G45070	225.665	348.243	381.004	Sec61 Beta Subunit
AT2G45200	19.0021	29.123	32.9558	Encodes a member of the GOS1 (Golgi SNARE) gene family.
AT2G45220	7.39093	15.0252	23.6772	Plant invertase/pectin methylesterase inhibitor superfamily
AT2G46390	76.6702	139.921	128.836	unknown protein; FUNCTIONS IN: molecular_function unknown; INVOLVED IN: biological_process unknown; LOCATED IN: endomembrane system; EXPRESSED IN: 24 plant structures; EXPRESSED DURING: 15 growth stages; Has 4 Blast hits to 4 proteins in 2 species: Archae - 0; Bacteria - 0; Metazoa - 0; Fungi - 0; Plants - 4; Viruses - 0; Other Eukaryotes - 0 (source: NCBI BLink).
AT2G46490	23.4046	40.4102	58.1824	unknown protein; BEST Arabidopsis thaliana protein match is: unknown protein (TAIR:AT5G35110.1); Has 34 Blast hits to 34 proteins in 7 species: Archae - 0; Bacteria - 0; Metazoa - 1; Fungi - 0; Plants - 33; Viruses - 0; Other Eukaryotes - 0 (source: NCBI BLink).
AT2G46540	25.2265	63.066	59.4912	unknown protein; FUNCTIONS IN: molecular_function unknown; INVOLVED IN: biological_process unknown; LOCATED IN: mitochondrion, membrane; EXPRESSED IN: 25 plant structures; EXPRESSED DURING: 16 growth stages; Has 42 Blast hits to 42 proteins in 11 species: Archae - 0; Bacteria - 0; Metazoa - 0; Fungi - 0; Plants - 42; Viruses - 0; Other Eukaryotes - 0 (source: NCBI BLink).
AT2G46600	129.328	279.624	298.077	Calcium-binding EF-hand family protein
AT2G46690	44.1453	86.2127	74.5593	SAUR-like auxin-responsive protein family
AT2G47130	13.0843	26.2601	41.9514	NAD(P)-binding Rossmann-fold superfamily protein
AT2G47170	169.706	257.563	301.71	Gene encoding ADP-ribosylation factor and similar to other ARFs and ARF-like proteins. Members of this family are known to be essential for vesicle coating and uncoating and functions in GTP-binding. The gene is shown to play a role in cell division, cell expansion and cellulose production using antisense construct.
AT2G47190	0.987189	6.08538	6.49173	Encodes a MYB transcription factor that possesses an R2R3 MYB DNA binding domain and is known to regulate the expression of salt- and dehydration-responsive genes. Has been shown to bind calmodulin.
AT2G47400	1013.96	1820.82	1719.63	CP12-1 encodes a small peptide found in the chloroplast stroma. It belongs to the CP12 gene family thought to be involved in the formation of a supramolecular complex with glyceraldehyde-3-phosphate dehydrogenase (GAPDH) and phosphoribulokinase (PRK) embedded in the Calvin cycle.
AT3G01080	5.74075	12.7601	13.8187	member of WRKY Transcription Factor; Group I
AT3G01170	17.263	32.061	35.9332	Ribosomal protein L34e superfamily protein
AT3G01290	71.8409	160.669	201.389	SPFH/Band 7/PHB domain-containing membrane-associated protein family
AT3G01520	46.4052	71.7814	89.8359	Adenine nucleotide alpha hydrolases-like superfamily protein
AT3G02468	468.741	739.56	911.702	Upstream open reading frames (uORFs) are small open reading frames found in the 5' UTR of a mature mRNA, and can potentially mediate translational regulation of the largest, or major, ORF (mORF). CPuORF9 represents a conserved upstream opening reading frame relative to major ORF AT3G02470.1
AT3G02770	35.7989	68.535	84.0221	Ribonuclease E inhibitor RraA/Dimethylmenaquinone methyltransferase
AT3G03100	123.637	201.416	186.559	NADH:ubiquinone oxidoreductase, 17.2kDa subunit
AT3G03150	180.608	348.385	304.81	unknown protein; FUNCTIONS IN: molecular_function unknown; INVOLVED IN: biological_process unknown; LOCATED IN: mitochondrion; EXPRESSED IN: 22 plant structures; EXPRESSED DURING: 13 growth stages; BEST Arabidopsis thaliana protein match is: unknown protein (TAIR:AT5G17165.1); Has 39 Blast hits to 39 proteins in 11 species: Archae - 0; Bacteria - 0; Metazoa - 0; Fungi - 0; Plants - 39; Viruses - …
AT3G03160	25.6782	42.664	51.3128	FUNCTIONS IN: molecular_function unknown; INVOLVED IN: intracellular protein transport; LOCATED IN: endomembrane system, integral to membrane, endoplasmic reticulum; EXPRESSED IN: 23 plant structures; EXPRESSED DURING: 15 growth stages; CONTAINS InterPro DOMAIN/s: B-cell receptor-associated 31-like (InterPro:IPR008417); BEST Arabidopsis thaliana protein match is: unknown protein (TAIR:AT5G17190.1…
AT3G03870	20.422	31.3099	37.2377	unknown protein; BEST Arabidopsis thaliana protein match is: unknown protein (TAIR:AT5G18130.1); Has 47 Blast hits to 47 proteins in 13 species: Archae - 0; Bacteria - 0; Metazoa - 2; Fungi - 0; Plants - 45; Viruses - 0; Other Eukaryotes - 0 (source: NCBI BLink).
AT3G03990	78.166	175.941	152.757	alpha/beta-Hydrolases superfamily protein
AT3G04720	82.2097	228.047	472.966	Encodes a protein similar to the antifungal chitin-binding protein hevein from rubber tree latex. mRNA levels increase in response to ethylene and turnip crinkle virus infection.
AT3G04880	28.2126	55.0331	44.7243	encodes a novel protein involved in DNA repair from UV damage. Isolated by functional complementation of E. coli UV-sensitive mutants (UVR genes).
AT3G05200	7.22612	13.8583	13.6912	Encodes a putative RING-H2 zinc finger protein ATL6 (ATL6).
AT3G06035	43.4571	70.8457	92.5159	Glycoprotein membrane precursor GPI-anchored
AT3G06125	7.66466	24.0457	27.8084	Unknown gene
AT3G06145	10.817	22.3258	33.6389	unknown protein; Has 15 Blast hits to 15 proteins in 7 species: Archae - 0; Bacteria - 0; Metazoa - 0; Fungi - 0; Plants - 15; Viruses - 0; Other Eukaryotes - 0 (source: NCBI BLink).
AT3G07195	3.28311	10.5791	13.2651	RPM1-interacting protein 4 (RIN4) family protein
AT3G07390	68.57	136.252	139.3	isolated from differential screening of a cDNA library from auxin-treated root culture. sequence does not show homology to any known proteins and is predicted to be extracellular.
AT3G07470	40.2777	66.0558	66.4014	Protein of unknown function, DUF538
AT3G07560	64.3414	100.572	110.235	Encodes peroxin 13 (PEX13) involved in protein transport into peroxisomes, for example, peroxisomal import of nitric oxide synthase.
AT3G07870	14.9836	28.7296	29.2355	F-box and associated interaction domains-containing protein
AT3G07910	50.3708	98.4045	80.2999	FUNCTIONS IN: molecular_function unknown; INVOLVED IN: biological_process unknown; LOCATED IN: endomembrane system; EXPRESSED IN: 24 plant structures; EXPRESSED DURING: 15 growth stages; CONTAINS InterPro DOMAIN/s: Reactive oxygen species modulator 1 (InterPro:IPR018450); Has 192 Blast hits to 192 proteins in 80 species: Archae - 0; Bacteria - 0; Metazoa - 139; Fungi - 6; Plants - 39; Viruses - 0…
AT3G07940	8.0964	15.9432	15.9929	Calcium-dependent ARF-type GTPase activating protein family
AT3G09390	851.962	2155.27	1968.35	metallothionein, binds to and detoxifies excess copper and other metals, limiting oxidative damage
AT3G09735	74.9307	112.567	140.818	S1FA-like DNA-binding protein
AT3G09940	20.8249	35.418	56.4964	Encodes a member of the monodehydroascorbate reductase gene family. Critical for a mutualistic symbiosis between the host Arabidopsis and the root colonizing fungus Piriformospora indica.
AT3G10020	59.352	93.5591	109.427	unknown protein; FUNCTIONS IN: molecular_function unknown; INVOLVED IN: response to oxidative stress, anaerobic respiration; LOCATED IN: cellular_component unknown; EXPRESSED IN: 23 plant structures; EXPRESSED DURING: 13 growth stages; Has 30201 Blast hits to 17322 proteins in 780 species: Archae - 12; Bacteria - 1396; Metazoa - 17338; Fungi - 3422; Plants - 5037; Viruses - 0; Other Eukaryotes - …
AT3G10300	30.8852	71.5665	63.0815	Calcium-binding EF-hand family protein
AT3G10860	115.552	178.9	189.724	Cytochrome b-c1 complex, subunit 8 protein
AT3G10985	57.8231	127.772	211.177	A senescence-associated gene whose expression is induced in response to treatment with Nep1, a fungal protein that causes necrosis.
AT3G11100	10.1187	22.0595	27.5339	sequence-specific DNA binding transcription factors
AT3G11280	36.8594	75.2736	65.8397	Putative transcription factors interacting with the gene product of VHA-B1 (vacuolar ATPase subunit B1; as shown through yeast two-hybrid assay).
AT3G11340	6.42171	13.6803	21.0717	UDP-Glycosyltransferase superfamily protein
AT3G11410	22.7906	42.3844	46.4726	Encodes protein phosphatase 2C. Negative regulator of ABA signalling. Expressed in seeds during germination. mRNA up-regulated by drought and ABA.
AT3G11530	19.2006	34.2313	38.2458	Vacuolar protein sorting 55 (VPS55) family protein
AT3G11820	26.3532	47.0028	41.9559	Encodes a syntaxin localized at the plasma membrane (SYR1, Syntaxin Related Protein 1, also known as SYP121, PENETRATION1/PEN1). SYR1/PEN1 is a member of the SNARE superfamily proteins. SNARE proteins are involved in cell signaling, vesicle traffic, growth and development. SYR1/PEN1 functions in positioning anchoring of the KAT1 K+ channel protein at the plasma membrane. Transcription is upregula…
AT3G12130	27.8424	45.2915	42.8917	KH domain-containing protein / zinc finger (CCCH type) family protein
AT3G12490	110.591	168.181	200.619	Encodes a protein with cysteine proteinase inhibitor activity. Overexpression increases tolerance to abiotic stressors (i.e.salt,osmitic, cold stress).
AT3G12630	48.3439	76.9414	92.658	A20/AN1-like zinc finger family protein
AT3G12750	16.7081	26.3617	29.4075	A member of Zrt- and Irt-related protein (ZIP) family. transcript is induced in response to zinc deficiency in the root.
AT3G12760	21.6042	34.6335	48.8767	CONTAINS InterPro DOMAIN/s: Defective-in-cullin neddylation protein (InterPro:IPR014764), Protein of unknown function DUF298 (InterPro:IPR005176), UBA-like (InterPro:IPR009060); BEST Arabidopsis thaliana protein match is: Domain of unknown function (DUF298) (TAIR:AT1G15860.2); Has 857 Blast hits to 855 proteins in 202 species: Archae - 0; Bacteria - 0; Metazoa - 482; Fungi - 154; Plants - 139; Vi…
AT3G12800	61.676	95.0482	105.411	short-chain dehydrogenase-reductase B
AT3G12990	5.17922	12.1539	13.239	Encodes a 3'-5' exoribonuclease, partially redundant with CER7. Involved in epicuticular wax biosynthesis.
AT3G13110	63.967	104.098	127.674	Encodes a mitochondrial serine O-acetyltransferase involved in sulfur assimilation and cysteine biosynthesis. Expressed in the vascular system.
AT3G13310	24.2465	48.5239	47.3446	Chaperone DnaJ-domain superfamily protein
AT3G13720	17.0669	38.2988	37.75	PRA1 (Prenylated rab acceptor) family protein
AT3G13790	16.5882	25.3435	28.6652	Encodes a protein with invertase activity.
AT3G14595	30.8256	63.3399	51.0869	Ribosomal protein L18ae family
AT3G15210	10.0921	23.7085	27.2382	Encodes a member of the ERF (ethylene response factor) subfamily B-1 of ERF/AP2 transcription factor family (ATERF-4). The protein contains one AP2 domain. Acts as a negative regulator of JA-responsive defense gene expression and resistance to the necrotrophic fungal pathogen Fusarium oxysporum and antagonizes JA inhibition of root elongation.
AT3G15353	2891.6	5641.35	5557.22	metallothionein, binds to and detoxifies excess copper and other metals, limiting oxidative damage
AT3G15450	37.8017	83.2877	204.921	Aluminium induced protein with YGL and LRDR motifs
AT3G15510	2.41819	7.58638	7.99014	Note of caution: not to be confused with another protein (AtNAC6 locus AT5G39610) which on occasion has also been referred to as AtNAC2.
AT3G15536	7.37599	41.0963	68.4465	Unknown gene
AT3G15630	27.2277	45.409	97.0938	unknown protein; FUNCTIONS IN: molecular_function unknown; INVOLVED IN: biological_process unknown; LOCATED IN: chloroplast; EXPRESSED IN: 24 plant structures; EXPRESSED DURING: 15 growth stages; BEST Arabidopsis thaliana protein match is: unknown protein (TAIR:AT1G52720.1); Has 61 Blast hits to 61 proteins in 13 species: Archae - 0; Bacteria - 0; Metazoa - 0; Fungi - 0; Plants - 61; Viruses - 0;…
AT3G15640	66.7951	127.456	103.758	Rubredoxin-like superfamily protein
AT3G16530	109.364	173.09	173.943	Lectin like protein whose expression is induced upon treatment with chitin oligomers.
AT3G16565	15.5346	25.6502	31.0882	alanine-tRNA ligases;nucleic acid binding;ligases, forming aminoacyl-tRNA and related compounds;nucleotide binding;ATP binding
AT3G16570	45.8299	114.091	85.6254	Encodes RALF23, a member of a diversely expressed predicted peptide family showing sequence similarity to tobacco Rapid Alkalinization Factor (RALF), and is believed to play an essential role in the physiology of Arabidopsis. Consists of a single exon and is characterized by a conserved C-terminal motif and N-terminal signal peptide. RALF23 is significantly downregulated by brassinolide treatment…
AT3G16720	13.7397	40.6355	40.136	RING-H2 protein induced after exposure to chitin or inactivated crude cellulase preparations.
AT3G16770	74.2117	157.303	135.758	Encodes a member of the ERF (ethylene response factor) subfamily B-2 of the plant specific ERF/AP2 transcription factor family (RAP2.3). The protein contains one AP2 domain. There are 5 members in this subfamily including RAP2.2 AND RAP2.12.It is localized to the nucleus and acts as a transcriptional activator through the GCC-box. It has been identified as a suppressor of Bax-induced cell death b…
AT3G16990	11.4223	30.2873	28.9482	Haem oxygenase-like, multi-helical
AT3G17000	18.2345	28.9577	35.9022	ubiquitin-conjugating enzyme 32
AT3G17668	4.14376	13.4814	13.3636	DnaJ/Hsp40 cysteine-rich domain superfamily protein
AT3G17790	22.915	34.8613	52.0503	purple acid phosphatase 17
AT3G17950	14.9155	28.3658	27.6333	unknown protein; FUNCTIONS IN: molecular_function unknown; INVOLVED IN: biological_process unknown; LOCATED IN: chloroplast; EXPRESSED IN: 17 plant structures; EXPRESSED DURING: 10 growth stages; Has 35333 Blast hits to 34131 proteins in 2444 species: Archae - 798; Bacteria - 22429; Metazoa - 974; Fungi - 991; Plants - 531; Viruses - 0; Other Eukaryotes - 9610 (source: NCBI BLink).
AT3G18215	20.5119	44.7818	43.4115	Protein of unknown function, DUF599
AT3G18250	10.402	29.5947	37.0141	Putative membrane lipoprotein
AT3G18270	8.48453	16.2776	18.6896	a cytochrome P450 pseudogene. the second half of the gene overlaps perfectly with the other gene model.
AT3G18280	17.937	58.5584	53.0896	Bifunctional inhibitor/lipid-transfer protein/seed storage 2S albumin superfamily protein
AT3G19030	44.7101	106.265	162.785	unknown protein; FUNCTIONS IN: molecular_function unknown; INVOLVED IN: pyridoxine biosynthetic process, homoserine biosynthetic process; LOCATED IN: endomembrane system; EXPRESSED IN: 19 plant structures; EXPRESSED DURING: 9 growth stages; BEST Arabidopsis thaliana protein match is: unknown protein (TAIR:AT1G49500.1); Has 22 Blast hits to 22 proteins in 2 species: Archae - 0; Bacteria - 0; Metaz…
AT3G19700	4.13977	9.94492	8.90869	Encodes leucine rich repeat (LRR) kinase. Iku2-3 identified in a screen for mutants with abnormal endosperm. Sporophytic recessive mutants have reduced embryo and endosperm size. Seed size is also reduced and the shape is abnormal suggesting an interaction between the endosperm and cell elongation in the integuments.
AT3G19710	91.2882	184.726	171.197	Belongs to the branched-chain amino acid aminotransferase gene family. Encodes a methionine-oxo-acid transaminase. Involved in the methionine chain elongation pathway that leads to the ultimate biosynthesis of methionine-derived glucosinolates.
AT3G20100	13.7872	21.8441	26.2753	member of CYP705A
AT3G20310	15.5875	26.0776	24.9649	Encodes a member of the ERF (ethylene response factor) subfamily B-1 of ERF/AP2 transcription factor family (ATERF-7). The protein contains one AP2 domain. Phosphorylated by PKS3 in vitro. Involved in ABA-mediated responses. Acts as a repressor of GCC box杕ediated transcription together with AtSin3 and HDA19.
AT3G20970	22.3626	46.6915	35.5508	Encodes a protein containing the NFU domain that may be involved in iron-sulfur cluster assembly. Part of a five member gene family, more closely related to NFU5 than to NFU1,2, and 3. Targeted to the mitochondrion.
AT3G21460	21.4915	80.1663	66.8981	Glutaredoxin family protein
AT3G21865	18.1197	36.2348	35.8051	Interacts with PEX4 in a yeast two-hybrid. The PEX4 and PEX22 pair may be important during the remodeling of peroxisome matrix contents as glyoxysomes transition to leaf peroxisomes.
AT3G22160	7.96047	16.8682	25.2714	VQ motif-containing protein
AT3G22230	324.029	727.431	529.674	Ribosomal L27e protein family
AT3G22231	443.7	899.001	931.57	Encodes a member of a novel 6 member Arabidopsis gene family. Expression of PCC1 is regulated by the circadian clock and is upregulated in response to both virulent and avirulent strains of Pseudomonas syringae pv. tomato.
AT3G22370	14.911	25.5971	26.5359	Encodes AOX1a, an isoform of alternative oxidase that is expressed in rosettes, flowers, and root. The alternative oxidase of plant mitochondria transfers electrons from the ubiquinone pool to oxygen without energy conservations. It is regulated through transcriptional control and by pyruvate. Plays a role in shoot acclimation to low temperature. Also is capable of ameliorating reactive oxygen sp…
AT3G22550	17.802	30.7908	34.1835	Protein of unknown function (DUF581)
AT3G22600	7.46577	20.8193	42.2424	Bifunctional inhibitor/lipid-transfer protein/seed storage 2S albumin superfamily protein
AT3G22850	14.7965	27.1052	29.3741	Aluminium induced protein with YGL and LRDR motifs
AT3G22930	1.71045	17.1337	54.9205	Encodes a calmodulin-like protein.
AT3G22968	76.0559	126.939	116.774	Upstream open reading frames (uORFs) are small open reading frames found in the 5' UTR of a mature mRNA, and can potentially mediate translational regulation of the largest, or major, ORF (mORF). CPuORF59 represents a conserved upstream opening reading frame relative to major ORF AT3G22970.1
AT3G23570	17.2112	34.9634	50.1447	alpha/beta-Hydrolases superfamily protein
AT3G23600	89.6103	144.936	177.88	alpha/beta-Hydrolases superfamily protein
AT3G24100	40.3729	78.9	70.0547	Uncharacterised protein family SERF
AT3G25010	17.6198	39.5037	49.2929	receptor like protein 41
AT3G25600	10.2272	35.1593	24.2614	Calcium-binding EF-hand family protein
AT3G25882	16.3043	52.2792	59.6312	encodes a kinase that physically interacts with NPR1/NIM1
AT3G26170	11.8255	20.5021	22.9419	putative cytochrome P450
AT3G26210	14.0106	26.3069	41.0454	putative cytochrome P450
AT3G26280	7.38229	15.0426	17.5583	cytochrome P450 monooxygenase
AT3G26470	1.15896	7.73961	5.43128	Powdery mildew resistance protein, RPW8 domain
AT3G26500	3.32155	7.96258	11.2141	Encodes PIRL2, a member of the Plant Intracellular Ras-group-related LRRs (Leucine rich repeat proteins). PIRLs are a distinct, plant-specific class of intracellular LRRs that likely mediate protein interactions, possibly in the context of signal transduction.
AT3G26510	26.8428	63.1998	59.9664	Octicosapeptide/Phox/Bem1p family protein
AT3G26630	13.3906	21.3061	23.0295	Tetratricopeptide repeat (TPR)-like superfamily protein
AT3G26830	6.42921	14.4709	17.0341	Mutations in pad3 are defective in biosynthesis of the indole derived phytoalexin camalexin. Encodes a cytochrome P450 enzyme that catalyzes the conversion of dihydrocamalexic acid to camalexin.
AT3G27110	14.6971	24.9765	24.6527	Peptidase family M48 family protein
AT3G27210	15.6031	27.0022	35.7292	unknown protein; FUNCTIONS IN: molecular_function unknown; INVOLVED IN: N-terminal protein myristoylation; LOCATED IN: plasma membrane; EXPRESSED IN: 22 plant structures; EXPRESSED DURING: 13 growth stages; BEST Arabidopsis thaliana protein match is: unknown protein (TAIR:AT5G40860.1); Has 133 Blast hits to 98 proteins in 25 species: Archae - 0; Bacteria - 6; Metazoa - 32; Fungi - 7; Plants - 70;…
AT3G27750	21.3208	34.277	40.8259	FUNCTIONS IN: molecular_function unknown; INVOLVED IN: biological_process unknown; LOCATED IN: chloroplast; EXPRESSED IN: 16 plant structures; EXPRESSED DURING: 12 growth stages; BEST Arabidopsis thaliana protein match is: Vacuolar sorting protein 9 (VPS9) domain (TAIR:AT5G09320.1); Has 106 Blast hits to 106 proteins in 16 species: Archae - 0; Bacteria - 0; Metazoa - 0; Fungi - 4; Plants - 102; V…
AT3G28050	43.4014	76.5466	68.76	nodulin MtN21 /EamA-like transporter family protein
AT3G28920	72.0349	136.738	109.019	homeobox protein 34
AT3G28950	13.2205	27.5794	26.6151	AIG2-like (avirulence induced gene) family protein
AT3G29240	118.219	202.897	291.52	Protein of unknown function (DUF179)
AT3G29270	16.3832	27.7072	33.001	RING/U-box superfamily protein
AT3G30775	18.9645	46.2745	153.584	Encodes a proline oxidase that is predicted to localize to the inner mitochondrial membrane, its mRNA expression induced by high levels of Al and by osmotic stress. The promoter contains an L-proline-inducible element.
AT3G43520	60.0022	104.624	116.257	Transmembrane proteins 14C
AT3G44100	68.9661	118.17	129.224	MD-2-related lipid recognition domain-containing protein
AT3G44260	15.6631	27.8838	28.9037	Polynucleotidyl transferase, ribonuclease H-like superfamily protein
AT3G44720	18.9117	31.3177	32.0499	Encodes a plastid-localized arogenate dehydratase involved in phenylalanine biosynthesis. Not less than six genes encoding ADT were identi&#64257;ed in the Arabidopsis genome: ADT1 [At1g11790]; ADT2 [At3g07630]; ADT3 [At2g27820]; ADT4 [At3g44720]; ADT5 [At5g22630]; and ADT6 [At1g08250].
AT3G45730	6.98645	17.5857	46.8932	unknown protein; Has 3 Blast hits to 3 proteins in 1 species: Archae - 0; Bacteria - 0; Metazoa - 0; Fungi - 0; Plants - 3; Viruses - 0; Other Eukaryotes - 0 (source: NCBI BLink).
AT3G45860	51.4417	87.0547	82.2808	Encodes a cysteine-rich receptor-like protein kinase. Involved in programmed cell death and defense response to pathogen.
AT3G46430	60.8429	114.275	117.271	unknown protein; FUNCTIONS IN: molecular_function unknown; INVOLVED IN: biological_process unknown; LOCATED IN: mitochondrion, mitochondrial respiratory chain complex III; EXPRESSED IN: 25 plant structures; EXPRESSED DURING: 15 growth stages; BEST Arabidopsis thaliana protein match is: unknown protein (TAIR:AT5G59613.2); Has 51 Blast hits to 51 proteins in 16 species: Archae - 0; Bacteria - 0; Me…
AT3G46620	10.0379	17.837	21.3681	zinc finger (C3HC4-type RING finger) family protein
AT3G46830	31.307	52.2674	50.4139	RAB GTPase homolog A2C
AT3G47340	1.65433	4.51062	26.6633	encodes a glutamine-dependent asparagine synthetase, the predicted ASN1 peptide contains a purF-type glutamine-binding domain, and is expressed predominantly in shoot tissues, where light has a negative effect on its mRNA accumulation. Expression is induced within 3 hours of dark treatment, in senescing leaves and treatment with exogenous photosynthesis inhibitor. Induction of gene expression was…
AT3G47430	47.622	92.6215	77.282	member of the peroxin11 (PEX11) gene family, located on the peroxisome membrane, controls peroxisome proliferation.
AT3G47480	26.0051	49.9131	94.7786	Calcium-binding EF-hand family protein
AT3G47810	81.9252	150.262	148.42	Homolog of yeast retromer subunit VPS29. Part of a retromer-like protein complex involved in endosome to lysosome protein transport.
AT3G48360	64.7977	103.468	157.202	encodes a protein (BT2) that is an essential component of the TAC1-mediated telomerase activation pathway. Acts redundantly with BT3 and BT1 during female gametophyte development and with BT3 during male gametophyte development. BT2 also mediates multiple responses to nutrients, stresses, and hormones.
AT3G48530	16.9169	28.1987	36.4815	SNF1-related protein kinase regulatory subunit gamma 1
AT3G48590	21.3849	51.1918	36.9832	Encodes a protein with similarity to a subunit of the CCAAT promoter motif binding complex of yeast.One of two members of this class (HAP5A) and expressed in vegetative and reproductive tissues.
AT3G48680	29.9414	45.5703	58.1311	Encodes a mitochondrial gamma carbonic anhydrase-like protein. Component of the NADH dehydrogenase complex.
AT3G48890	59.859	94.8713	118.109	putative progesterone-binding protein homolog (Atmp2) mRNA,
AT3G49340	3.01112	13.7103	11.9179	Cysteine proteinases superfamily protein
AT3G49780	26.5937	55.9771	55.8908	Phytosulfokine 3 precursor, coding for a unique plant peptide growth factor. Plants overexpressing this gene (under a 35S promoter), develop normal cotyledons and hypocotyls but their growth, in particular that of their roots, was faster than that of wildtype.
AT3G50685	57.4101	114.889	118.381	unknown protein; Has 52 Blast hits to 46 proteins in 20 species: Archae - 0; Bacteria - 0; Metazoa - 0; Fungi - 0; Plants - 45; Viruses - 0; Other Eukaryotes - 7 (source: NCBI BLink).
AT3G50740	20.3636	36.1523	36.3498	UGT72E1 is an UDPG:coniferyl alcohol glucosyltransferase which specifically glucosylates sinapyl- and coniferyl aldehydes. The enzyme is thought to be involved in lignin metabolism.
AT3G50770	85.6557	157.247	158.171	calmodulin-like 41
AT3G51000	20.5297	32.1274	56.4392	alpha/beta-Hydrolases superfamily protein
AT3G51010	29.133	53.4723	48.6924	unknown protein; FUNCTIONS IN: molecular_function unknown; INVOLVED IN: biological_process unknown; LOCATED IN: mitochondrion, plastid; EXPRESSED IN: 22 plant structures; EXPRESSED DURING: 13 growth stages; Has 24 Blast hits to 24 proteins in 9 species: Archae - 0; Bacteria - 0; Metazoa - 0; Fungi - 0; Plants - 24; Viruses - 0; Other Eukaryotes - 0 (source: NCBI BLink).
AT3G51330	10.2906	18.0546	20.391	Eukaryotic aspartyl protease family protein
AT3G51440	4.7146	12.9743	13.2361	Calcium-dependent phosphotriesterase superfamily protein
AT3G51510	84.1527	165.978	145.434	unknown protein; FUNCTIONS IN: molecular_function unknown; INVOLVED IN: biological_process unknown; LOCATED IN: chloroplast thylakoid membrane, chloroplast; EXPRESSED IN: 22 plant structures; EXPRESSED DURING: 13 growth stages; Has 42 Blast hits to 42 proteins in 19 species: Archae - 0; Bacteria - 0; Metazoa - 0; Fungi - 0; Plants - 40; Viruses - 0; Other Eukaryotes - 2 (source: NCBI BLink).
AT3G51660	47.3632	75.2318	73.1071	Tautomerase/MIF superfamily protein
AT3G51860	14.7819	52.5143	69.7195	cation exchanger 3
AT3G51890	15.5299	30.2205	28.8885	Clathrin light chain protein
AT3G52360	6.35599	17.7537	21.9794	unknown protein; FUNCTIONS IN: molecular_function unknown; INVOLVED IN: response to karrikin; LOCATED IN: endomembrane system; EXPRESSED IN: 23 plant structures; EXPRESSED DURING: 14 growth stages; BEST Arabidopsis thaliana protein match is: unknown protein (TAIR:AT2G35850.1); Has 34 Blast hits to 34 proteins in 10 species: Archae - 0; Bacteria - 0; Metazoa - 0; Fungi - 0; Plants - 34; Viruses - …
AT3G52400	16.3972	40.6581	42.3303	syntaxin protein, involved in the negative regulation of defense pathways such as programmed cell death, salicylic acid signalling pathway, jasmonic acid signalling pathway
AT3G52420	29.0245	93.4056	60.3953	encodes a 7 kDa chloroplast outer envelope membrane protein.
AT3G52430	23.6953	44.2456	50.8961	Encodes a lipase-like gene that is important for salicylic acid signaling and function in resistance (R) gene-mediated and basal plant disease resistance. PAD4 can interact directly with EDS1, another disease resistance signaling protein. Expressed at elevated level in response to green peach aphid (GPA) feeding, and modulates the GPA feeding-induced leaf senescence through a mechanism that doesn…
AT3G52560	58.449	101.161	97.3303	ubiquitin E2 variant 1D-4
AT3G52700	20.3144	46.4626	37.7291	unknown protein; FUNCTIONS IN: molecular_function unknown; INVOLVED IN: biological_process unknown; LOCATED IN: endomembrane system; Has 30201 Blast hits to 17322 proteins in 780 species: Archae - 12; Bacteria - 1396; Metazoa - 17338; Fungi - 3422; Plants - 5037; Viruses - 0; Other Eukaryotes - 2996 (source: NCBI BLink).
AT3G52730	205.22	344.791	362.207	ubiquinol-cytochrome C reductase UQCRX/QCR9-like family protein
AT3G52760	8.66837	22.7098	18.87	Integral membrane Yip1 family protein
AT3G52800	40.2999	64.7893	75.3628	A20/AN1-like zinc finger family protein
AT3G53420	233.433	383.051	410.112	a member of the plasma membrane intrinsic protein subfamily PIP2. localizes to the plasma membrane and exhibits water transport activity in Xenopus oocyte. expressed specifically in the vascular bundles and protein level increases slightly during leaf dev. When expressed in yeast cells can conduct hydrogen peroxide into those cells.
AT3G53630	34.9703	52.8398	64.1817	unknown protein; BEST Arabidopsis thaliana protein match is: unknown protein (TAIR:AT4G18692.1); Has 42 Blast hits to 42 proteins in 10 species: Archae - 0; Bacteria - 0; Metazoa - 0; Fungi - 0; Plants - 42; Viruses - 0; Other Eukaryotes - 0 (source: NCBI BLink).
AT3G54640	34.5314	56.1186	68.5266	Catalyzes the conversion of indole-3-glycerolphosphate to indole, the penultimate reaction in the biosynthesis of tryptophan. Functions as a heterocomplex with tryptophan synthase beta subunit (TSA2).
AT3G54826	36.2394	55.3495	56.0555	Zim17-type zinc finger protein
AT3G54900	114.642	217.754	200.382	A.thaliana PICOT protein.It activates CAX1 gene Calcium transport activity.In other organisms, PICOT proteins appear to play a negative regulatory role in cellular stress responses.
AT3G55880	18.2905	39.4993	51.7347	A gain-of-function mutant of SUE4 exhibited improved low sulphur tolerance.
AT3G56240	105.864	256.285	229.664	CCH protein belongs to a family of eukaryotic proteins that participate in intracellular copper homeostasis by delivering this metal to the secretory pathway; mainly located along the vascular bundles of senescing leaves and petioles as well as in stem sieve elements; hypothesized to have a role in copper mobilization from decaying organs towards reproductive structures, as a result of metallopro…
AT3G56360	141.058	275.132	345.839	unknown protein; FUNCTIONS IN: molecular_function unknown; INVOLVED IN: biological_process unknown; LOCATED IN: chloroplast; EXPRESSED IN: 24 plant structures; EXPRESSED DURING: 15 growth stages; BEST Arabidopsis thaliana protein match is: unknown protein (TAIR:AT5G05250.1); Has 45 Blast hits to 45 proteins in 13 species: Archae - 0; Bacteria - 0; Metazoa - 0; Fungi - 0; Plants - 45; Viruses - 0;…
AT3G56400	182.265	306.599	384.983	member of WRKY Transcription Factor; Group III. Function as activator of SA-dependent defense genes and a repressor of JA-regulated genes. WRKY70-controlled suppression of JA-signaling is partly executed by NPR1.
AT3G56630	23.8624	38.8906	38.6165	member of CYP94D
AT3G56710	24.4372	50.9203	54.3205	Sig1 binding protein; interacts with Sig1R4. As well as Sig1, SibI is imported into chloroplasts and its expression is light-dependent in mature chloroplasts.
AT3G56800	119.718	231.237	238.747	encodes a calmodulin
AT3G56880	31.2655	55.8016	56.96	VQ motif-containing protein
AT3G57090	31.2443	50.5313	55.1219	Encodes a protein with similarity to yeast FIS proteins. These membrane anchored proteins bind DRP proteins and function during organelle division. FIS1B is expressed ubiquitously and appears to be involved in peroxisome division.
AT3G57240	33.794	82.3419	88.6428	encodes a member of glycosyl hydrolase family 17
AT3G57260	149.085	541.635	697.743	beta 1,3-glucanase
AT3G57280	30.2669	55.8888	62.3258	Transmembrane proteins 14C
AT3G57520	56.4559	105.893	128.987	seed imbibition 2
AT3G57785	26.6027	55.7831	46.2812	unknown protein; BEST Arabidopsis thaliana protein match is: unknown protein (TAIR:AT2G42310.1); Has 121 Blast hits to 121 proteins in 51 species: Archae - 0; Bacteria - 0; Metazoa - 4; Fungi - 48; Plants - 67; Viruses - 0; Other Eukaryotes - 2 (source: NCBI BLink).
AT3G57870	100.836	173.749	152.061	Encodes a SUMO liagse that directs the attachment of the small protein SUMO to target proteins via an isopeptide bond. This enzyme is localized to the nucleus and plants with reduced levels of this protein show higher sensitivity to ABA in root growth inhibition assays. It has high similarity to the yeast UBC9 SUMO ligase and is sometimes referred to by that name.
AT3G59540	59.4941	99.9458	103.551	Ribosomal L38e protein family
AT3G59640	10.8681	21.1563	29.3138	glycine-rich protein
AT3G59940	54.1649	93.5909	94.9502	Galactose oxidase/kelch repeat superfamily protein
AT3G60080	10.1923	18.4706	24.1391	RING/U-box superfamily protein
AT3G60340	21.8468	33.1472	34.1157	alpha/beta-Hydrolases superfamily protein
AT3G60410	12.8236	22.9633	23.2628	Protein of unknown function (DUF1639)
AT3G60420	36.0188	54.9812	65.7538	Phosphoglycerate mutase family protein
AT3G60520	6.60379	22.7486	17.9695	unknown protein; BEST Arabidopsis thaliana protein match is: unknown protein (TAIR:AT1G02070.1); Has 107 Blast hits to 107 proteins in 14 species: Archae - 0; Bacteria - 0; Metazoa - 0; Fungi - 0; Plants - 107; Viruses - 0; Other Eukaryotes - 0 (source: NCBI BLink).
AT3G60540	2.91949	23.3958	15.3588	Preprotein translocase Sec, Sec61-beta subunit protein
AT3G60690	16.6006	31.8483	45.4791	SAUR-like auxin-responsive protein family
AT3G61060	8.38069	18.7431	32.631	phloem protein 2-A13
AT3G61110	74.2491	112.648	122.143	Arabidopsis ribosomal protein
AT3G61180	11.3651	19.3722	19.3674	RING/U-box superfamily protein
AT3G61200	36.2756	61.9553	65.1277	Thioesterase superfamily protein
AT3G61630	3.33359	8.34822	13.6065	CRF6 encodes one of the six cytokinin response factors. CRF5 belongs to the AP2/ERF superfamily of the transcriptional factors. CRF proteins rapidly relocalize to the nucleus in response to cytokinin. Analysis of loos-of-function mutants revealed that the CRFs function redundantly to regulate the development of embryos, cotyledons and leaves.
AT3G62290	269.841	559.625	581.475	A member of ARF GTPase family. A thaliana has 21 members of this family, known to be essential for vesicle coating and uncoating and functions in GTP-binding. The gene is shown to play a role in cell division, cell expansion and cellulose production using antisense construct.
AT3G62410	746.543	1377.32	1404.16	CP12-2 encodes a small peptide found in the chloroplast stroma. It belongs to the CP12 gene family thought to be involved in the formation of a supramolecular complex with glyceraldehyde-3-phosphate dehydrogenase (GAPDH) and phosphoribulokinase (PRK) embedded in the Calvin cycle. CP12-2 is coordinately regulated by light with the photosynthetic GAPDH and PRK. The annotation of this gene is based …
AT3G62650	30.6594	78.1648	110.893	unknown protein; BEST Arabidopsis thaliana protein match is: unknown protein (TAIR:AT2G47485.1); Has 35333 Blast hits to 34131 proteins in 2444 species: Archae - 798; Bacteria - 22429; Metazoa - 974; Fungi - 991; Plants - 531; Viruses - 0; Other Eukaryotes - 9610 (source: NCBI BLink).
AT3G63420	19.6555	37.3587	37.6372	heterotrimeric G protein gamma-subunit (AGG1) mRNA,
AT3G63540	176.718	318.538	292.363	Conceptual translation of this open reading frame gave the sequence of a 229-residue hypothetical protein that contains the same sequence as the mature A. thaliana chloroplast luminal 19-kDa protein linked to a putative signal sequence.
AT4G00780	115.364	184.255	211.888	TRAF-like family protein
AT4G00955	3.24956	9.12148	9.6845	FUNCTIONS IN: molecular_function unknown; INVOLVED IN: biological_process unknown; LOCATED IN: endomembrane system; EXPRESSED IN: 14 plant structures; EXPRESSED DURING: 9 growth stages; CONTAINS InterPro DOMAIN/s: EGF-like (InterPro:IPR006210); BEST Arabidopsis thaliana protein match is: Protein kinase superfamily protein (TAIR:AT2G23450.1); Has 94 Blast hits to 88 proteins in 13 species: Archae …
AT4G01600	5.60216	14.6768	22.0191	GRAM domain family protein
AT4G01700	40.9944	69.6728	66.4551	Chitinase family protein
AT4G01940	37.1601	57.2671	68.8762	Encodes a protein containing the NFU domain that may be involved in iron-sulfur cluster assembly. Part of a five member gene family, more closely related to NFU2 and 3 than to NFU4 and 5. Targeted to the chloroplast.
AT4G02370	55.9125	87.9094	91.1686	Protein of unknown function, DUF538
AT4G02380	22.258	43.9683	120.031	Encodes AtLEA5 (late embryogenesis abundant like protein). Also known as SENESCENCE-ASSOCIATED GENE 21 (SAG21). Has a role on oxidative stress tolerance. mRNA levels are elevated in response to various stresses.
AT4G02520	452.946	827.353	1502.97	Encodes glutathione transferase belonging to the phi class of GSTs. Naming convention according to Wagner et al. (2002). The expression of this gene is upregulated by herbicide safeners such as benoxacor and fenclorim.
AT4G03450	7.23176	12.4619	17.1738	Ankyrin repeat family protein
AT4G04020	94.9771	155.634	150.85	Fibrillin precursor protein. The fibrillin preprotein, but not the mature protein interacts with ABI2. Regulated by abscisic acid response regulators. Involved in abscisic acid-mediated photoprotection.
AT4G05070	61.5207	110.061	128.1	Wound-responsive family protein
AT4G08230	30.1365	48.7006	53.9101	glycine-rich protein
AT4G08290	4.46392	11.6088	10.7971	nodulin MtN21 /EamA-like transporter family protein
AT4G09460	5.13759	12.536	13.2032	Encodes myb6 DNA-binding protein.
AT4G10500	10.7333	42.0417	47.866	2-oxoglutarate (2OG) and Fe(II)-dependent oxygenase superfamily protein
AT4G11220	21.2048	32.5117	39.0556	VIRB2-interacting protein 2
AT4G11360	31.6244	73.6843	59.4176	Encodes a putative RING-H2 finger protein RHA1b.
AT4G11600	71.6237	134.931	168.295	Encodes glutathione peroxidase.
AT4G11890	26.1102	57.908	80.5215	Protein kinase superfamily protein
AT4G12070	4.99298	10.0992	10.4728	unknown protein; INVOLVED IN: biological_process unknown; LOCATED IN: plasma membrane; EXPRESSED IN: 22 plant structures; EXPRESSED DURING: 13 growth stages; Has 30201 Blast hits to 17322 proteins in 780 species: Archae - 12; Bacteria - 1396; Metazoa - 17338; Fungi - 3422; Plants - 5037; Viruses - 0; Other Eukaryotes - 2996 (source: NCBI BLink).
AT4G12480	8.42903	34.8129	27.8292	a putative lipid transfer protein, vernalization-responsive and cold-induced
AT4G12490	21.082	47.9079	70.3302	Bifunctional inhibitor/lipid-transfer protein/seed storage 2S albumin superfamily protein
AT4G13010	28.6766	49.4221	49.837	Oxidoreductase, zinc-binding dehydrogenase family protein
AT4G13270	24.6222	45.0336	39.0215	Late embryogenesis abundant (LEA) hydroxyproline-rich glycoprotein family
AT4G13395	1.97322	13.1773	17.3011	ROTUNDIFOLIA like 12
AT4G13505	172.315	374.758	398.499	Potential natural antisense gene, locus overlaps with AT4G13510
AT4G13615	51.4134	110.571	119.02	Uncharacterised protein family SERF
AT4G13810	16.6545	26.7355	38.3375	receptor like protein 47
AT4G14020	44.119	75.0392	73.6904	Rapid alkalinization factor (RALF) family protein
AT4G14040	125.953	254.952	214.051	selenium-binding protein 2
AT4G14365	38.126	58.7556	70.4304	XB3 ortholog 4 in Arabidopsis thaliana
AT4G14430	43.9312	96.6612	73.4751	Encodes a peroxisomal delta3, delta2-enoyl CoA isomerase, involved in unsaturated fatty acid degradation. This enzyme might also be involved in the conversion of indole-3-butyric acid to indole-3-acetic acid via a beta-oxidation-like pathway.
AT4G14615	64.0976	101.042	110.508	unknown protein; FUNCTIONS IN: molecular_function unknown; INVOLVED IN: biological_process unknown; LOCATED IN: endomembrane system; EXPRESSED IN: 24 plant structures; EXPRESSED DURING: 15 growth stages; CONTAINS InterPro DOMAIN/s: Protein of unknown function DUF2346 (InterPro:IPR018625); BEST Arabidopsis thaliana protein match is: unknown protein (TAIR:AT1G52825.1); Has 30201 Blast hits to 17322…
AT4G14800	51.967	88.6342	92.9473	Encodes 20S proteasome beta subunit PBD2 (PBD2).
AT4G14870	58.8571	96.4873	106.77	Encodes a component of the thylakoid-localized Sec system involved in the translocation of cytoplasmic proteins into plastid.
AT4G15260	8.16538	16.647	18.6699	UDP-Glycosyltransferase superfamily protein
AT4G15470	86.8971	162.586	151.323	Bax inhibitor-1 family protein
AT4G15610	3.26231	12.1117	18.0231	Uncharacterised protein family (UPF0497)
AT4G16190	314.88	540.02	620.152	Papain family cysteine protease
AT4G16260	11.7379	37.1649	72.397	Glycosyl hydrolase superfamily protein
AT4G16450	63.1419	124.943	97.1327	unknown protein; FUNCTIONS IN: molecular_function unknown; INVOLVED IN: photorespiration; LOCATED IN: mitochondrion, mitochondrial membrane, mitochondrial respiratory chain complex I, respiratory chain complex I; EXPRESSED IN: 25 plant structures; EXPRESSED DURING: 15 growth stages.
AT4G17070	16.9644	34.0513	41.6025	peptidyl-prolyl cis-trans isomerases
AT4G17340	113.146	269.74	333.147	tonoplast intrinsic protein 2;2
AT4G17500	7.18724	23.6434	22.8167	Encodes a member of the ERF (ethylene response factor) subfamily B-3 of ERF/AP2 transcription factor family (ATERF-1). The protein contains one AP2 domain. There are 18 members in this subfamily including ATERF-1, ATERF-2, AND ATERF-5.
AT4G17840	21.9927	44.0606	42.2604	FUNCTIONS IN: molecular_function unknown; INVOLVED IN: biological_process unknown; LOCATED IN: chloroplast, membrane; EXPRESSED IN: 23 plant structures; EXPRESSED DURING: 13 growth stages; CONTAINS InterPro DOMAIN/s: Abortive infection protein (InterPro:IPR003675); BEST Arabidopsis thaliana protein match is: unknown protein (TAIR:AT2G35260.1); Has 30201 Blast hits to 17322 proteins in 780 species…
AT4G17870	51.0949	90.5789	98.7475	Encodes a member of the PYR (pyrabactin resistance )/PYL(PYR1-like)/RCAR (regulatory components of ABA receptor) family proteins with 14 members. PYR/PYL/RCAR family proteins function as abscisic acid sensors. Mediate ABA-dependent regulation of protein phosphatase 2Cs ABI1 and ABI2.
AT4G18010	4.71156	9.82884	9.17246	Encodes an inositol polyphosphate 5-phosphatase that appears to have Type I activity. It can dephosphorylate IP3(inositol(1,4,5)P3) and IP4 (inositol(1,3,4,5)P4), but it does not appear to be active against phosphatidylinositol 4,5 bisphosphate. Overexpression of this gene renders plants insensitive to ABA in germination and growth assays.
AT4G18930	49.9142	97.2362	85.1273	RNA ligase/cyclic nucleotide phosphodiesterase family protein
AT4G19170	55.7102	116.039	92.0866	chloroplast-targeted member of a family of enzymes similar to nine-cis-epoxycarotenoid dioxygenase
AT4G19200	251.443	701.671	517.335	proline-rich family protein
AT4G19390	33.539	52.9473	65.2937	Uncharacterised protein family (UPF0114)
AT4G19640	35.7301	67.8687	71.3485	Encodes Ara7.
AT4G19700	25.1948	39.2361	53.8836	SBP (S-ribonuclease binding protein) family protein
AT4G19840	242.811	371.823	389.221	encodes a phloem lectin, similar to phloem lectin in cucumber and celery. Gene is expressed in the phloem, predominantly in the companion cells.
AT4G21105	89.363	138.503	162.573	cytochrome-c oxidases;electron carriers
AT4G21445	45.6931	72.5419	75.7445	unknown protein; FUNCTIONS IN: molecular_function unknown; INVOLVED IN: biological_process unknown; LOCATED IN: chloroplast, chloroplast stroma; Has 30201 Blast hits to 17322 proteins in 780 species: Archae - 12; Bacteria - 1396; Metazoa - 17338; Fungi - 3422; Plants - 5037; Viruses - 0; Other Eukaryotes - 2996 (source: NCBI BLink).
AT4G21810	26.5093	41.5893	47.0064	DERLIN-2.1
AT4G21830	11.688	23.3099	26.1916	methionine sulfoxide reductase B7
AT4G21840	2.38013	9.47564	14.7521	methionine sulfoxide reductase B8
AT4G21850	24.0531	42.7917	49.088	methionine sulfoxide reductase B9
AT4G22220	113.051	201.769	193.395	Encodes a mitochondrial protein similar to E.coli IscU. In bacteria, IscU is a scaffold protein accepting sulfur and iron to build a transient Fe-S cluster,which is subsequently transferred to a target apoprotein.
AT4G22310	38.8373	62.6869	61.5539	Uncharacterised protein family (UPF0041)
AT4G22590	9.2397	15.9577	23.2637	Haloacid dehalogenase-like hydrolase (HAD) superfamily protein
AT4G22750	20.4463	36.7034	45.0388	DHHC-type zinc finger family protein
AT4G23140	17.9242	41.0452	43.0489	Arabidopsis thaliana receptor-like protein kinase. Naming convention from Chen et al 2003 (PMID 14756307)
AT4G23170	63.0276	128.424	122.229	Induced in response to Salicylic acid.Similar to receptor-like kinase 4 and 5. NPR1, a known positive regulator of the SA signaling pathway is responsible for the SA-dependent induction and constitutive repression of EP1 gene's basal expression.
AT4G23220	9.07155	15.0053	17.6632	Encodes a cysteine-rich receptor-like protein kinase.
AT4G23810	10.7593	28.3022	38.3631	member of WRKY Transcription Factor; Group III
AT4G24240	6.71813	16.3926	13.8798	Encodes a Ca-dependent calmodulin binding protein. Sequence similarity to the WRKY transcription factor gene family.
AT4G24920	149.239	232.961	281.218	secE/sec61-gamma protein transport protein
AT4G25900	29.829	45.4836	55.8265	Galactose mutarotase-like superfamily protein
AT4G26080	27.1037	40.9168	46.6592	Involved in abscisic acid (ABA) signal transduction. Negative regulator of ABA promotion of stomatal closure.
AT4G26400	9.29449	18.8387	24.1916	RING/U-box superfamily protein
AT4G27000	52.1495	85.7836	90.5988	RNA-binding (RRM/RBD/RNP motifs) family protein
AT4G27280	9.71379	23.1056	23.3675	Calcium-binding EF-hand family protein
AT4G27410	7.50487	18.2382	22.5159	Encodes a NAC transcription factor induced in response to dessication. It is localized to the nucleus and acts as a transcriptional activator in ABA-mediated dehydration response.
AT4G27960	97.326	154.035	164.225	ubiquitin conjugating enzyme
AT4G28240	29.5217	44.8808	65.3747	Wound-responsive family protein
AT4G28270	43.4049	77.4655	129.978	Encodes a RING finger E3 ubiquitin ligase. Binds and ubiquitinates ABP1 in vivo and in vitro.
AT4G29070	61.8833	93.0511	93.3987	Phospholipase A2 family protein
AT4G29110	14.0272	32.4257	34.4937	unknown protein; FUNCTIONS IN: molecular_function unknown; INVOLVED IN: response to chitin; LOCATED IN: vacuole; BEST Arabidopsis thaliana protein match is: unknown protein (TAIR:AT1G52140.1); Has 109 Blast hits to 109 proteins in 16 species: Archae - 0; Bacteria - 0; Metazoa - 0; Fungi - 0; Plants - 109; Viruses - 0; Other Eukaryotes - 0 (source: NCBI BLink).
AT4G29190	21.7096	36.6212	56.2353	Zinc finger C-x8-C-x5-C-x3-H type family protein
AT4G29210	20.3012	31.4853	36.4758	The gene encodes a gamma-glutamyltransferase (AKA gamma-glutamyl transpeptidase, EC 2.3.2.2) that is located in the vacuole and is most active in roots. The encoded enzyme is involved in the initial degradation of glutathione conjugates in this cell compartment. It is also induced by xenobiotics and contributes to xenobiotics metabolism. Note that conflicting nomenclature exists in the literature…
AT4G29350	198.147	307.261	354.982	Encodes profilin2, a low-molecular weight, actin monomer-binding protein that regulates the organization of actin cytoskeleton. Expressed in vegetative organs. The first intron of PRF2 enhances gene expression.
AT4G30010	123.057	201.576	215.641	unknown protein; FUNCTIONS IN: molecular_function unknown; INVOLVED IN: biological_process unknown; LOCATED IN: mitochondrion, plastid; EXPRESSED IN: 26 plant structures; EXPRESSED DURING: 15 growth stages; Has 39 Blast hits to 39 proteins in 18 species: Archae - 0; Bacteria - 0; Metazoa - 0; Fungi - 0; Plants - 39; Viruses - 0; Other Eukaryotes - 0 (source: NCBI BLink).
AT4G31170	41.8846	62.9049	70.5935	Protein kinase superfamily protein
AT4G31300	75.7043	122.64	113.897	Encodes 20S proteasome subunit PBA1 (PBA1).
AT4G31560	94.4893	162.392	151.267	Encodes HCF153, a 15-KDa protein involved in the biogenesis of the cytochrome b(6)f complex. Associated with the thylakoid membrane.
AT4G31800	16.6934	36.677	59.1334	Pathogen-induced transcription factor. Binds W-box sequences in vitro. Forms protein complexes with itself and with WRKY40 and WRKY60. Constitutive expression of WRKY18 enhanced resistance to P. syringae, but its coexpression with WRKY40 or WRKY60 made plants more susceptible to both P. syringae and B. cinerea. WRKY18, WRKY40, and WRKY60 have partially redundant roles in response to the hemibiotr…
AT4G32150	89.1038	151.415	144.183	AtVAMP711 is a member of Synaptobrevin-like AtVAMP7C, v-SNARE (soluble N-ethyl-maleimide sensitive factor attachment protein receptors) protein family. SNAREs have been divided into four subgroups: Qa-, Qb-, Qc- and R-SNAREs. R-SNAREs are classified into three groups, the Sec22-, YKT6- and VAMP7-like R-SNAREs. One R-SNARE and three Q-SNAREs (one of each subgroup) form the trans-SNARE complex, whi…
AT4G32340	97.4216	169.973	174.871	Tetratricopeptide repeat (TPR)-like superfamily protein
AT4G32470	161.571	275.499	262.759	Cytochrome bd ubiquinol oxidase, 14kDa subunit
AT4G32480	4.66048	20.9796	55.8435	Protein of unknown function (DUF506)
AT4G33640	37.5758	71.6422	80.8365	unknown protein; Has 30201 Blast hits to 17322 proteins in 780 species: Archae - 12; Bacteria - 1396; Metazoa - 17338; Fungi - 3422; Plants - 5037; Viruses - 0; Other Eukaryotes - 2996 (source: NCBI BLink).
AT4G33780	14.9177	34.9265	37.9905	FUNCTIONS IN: molecular_function unknown; INVOLVED IN: biological_process unknown; LOCATED IN: chloroplast; EXPRESSED IN: 24 plant structures; EXPRESSED DURING: 15 growth stages; BEST Arabidopsis thaliana protein match is: short hypocotyl in white light1 (TAIR:AT1G69935.1); Has 40 Blast hits to 40 proteins in 10 species: Archae - 0; Bacteria - 0; Metazoa - 0; Fungi - 0; Plants - 40; Viruses - 0; …
AT4G33865	270.619	460.429	414.322	Ribosomal protein S14p/S29e family protein
AT4G34135	13.5333	22.2055	24.9834	The At4g34135 gene encodes a flavonol 7-O-glucosyltransferase (EC 2.4.1.237) that glucosylates also with a 20 fold lower activity flavonols (kaempferol and quercetin) at the 3-O-position.
AT4G34150	34.2974	73.3692	68.5265	Calcium-dependent lipid-binding (CaLB domain) family protein
AT4G34480	31.5659	54.7577	57.4092	O-Glycosyl hydrolases family 17 protein
AT4G34700	129.886	214.381	200.79	LYR family of Fe/S cluster biogenesis protein
AT4G34920	41.737	64.9904	63.2917	PLC-like phosphodiesterases superfamily protein
AT4G35180	2.15405	6.25614	6.16196	LYS/HIS transporter 7
AT4G35600	14.7908	24.6279	32.6912	plant-type connexin (gap junction-type protein), a component of plasmodesmata
AT4G35750	148.574	231.963	256.068	SEC14 cytosolic factor family protein / phosphoglyceride transfer family protein
AT4G35770	11.676	26.9906	61.2531	Senescence-associated gene that is strongly induced by phosphate starvation. Transcripts are differentially regulated at the level of mRNA stability at different times of day. mRNAs are targets of the mRNA degradation pathway mediated by the downstream (DST) instability determinant.
AT4G36040	33.3261	72.7252	65.9936	Chaperone DnaJ-domain superfamily protein
AT4G36988	17.9571	39.0827	48.0057	Upstream open reading frames (uORFs) are small open reading frames found in the 5' UTR of a mature mRNA, and can potentially mediate translational regulation of the largest, or major, ORF (mORF). CPuORF49 represents a conserved upstream opening reading frame relative to major ORF AT4G36990.1
AT4G37150	0.905984	5.35211	5.75229	Encodes a protein shown to have carboxylesterase activity, methyl salicylate esterase activity, methyl jasmonate esterase activity, and methyl IAA esterase activity in vitro. MES9 appears to be involved in MeSA hydrolysis in planta. Expression of MES9 can restore systemic acquired resistance in SAR-deficient tobacco plants. This protein does not act on MeGA4, or MEGA9 in vitro.
AT4G37200	41.0766	74.171	69.8022	Encodes thioredoxin-like protein with disulfide reductase activity that is involved in the biogenesis of the plastid cytochrome b6f complex. Protein is located in the thylakoid membrane with the C-terminal hydrophilic portion, containing the thioredoxin like domain, extending into the thylakoid lumen.
AT4G37530	5.86092	14.9934	34.4479	Peroxidase superfamily protein
AT4G37610	4.49212	10.6851	19.841	BTB and TAZ domain protein. Located in cytoplasm and expressed in fruit, flower and leaves.
AT4G38260	13.2761	24.6381	22.218	Protein of unknown function (DUF833)
AT4G38460	63.4118	129.34	125.581	geranylgeranyl reductase
AT4G38680	38.7014	60.1421	66.8728	Encodes a glycine-rich protein that binds nucleic acids and promotes DNA melting. Its transcript and protein levels are up-regulated in response to cold treatment with protein levels peaking earlier in shoots (~10-14 days) than in roots (~21 days). It is normally expressed in meristematic regions and developing tissues where cell division occurs. RNAi and antisense lines with lower levels of CSP2…
AT4G38740	171.069	350.753	343.028	Encodes cytosolic cyclophilin ROC1.
AT4G38932	18.448	31.3711	41.8323	Potential natural antisense gene, locus overlaps with AT4G38930
AT4G39090	315.298	497.337	488.218	Similar to cysteine proteinases, induced by desiccation but not abscisic acid. Required for RRS1-R mediated resistance against Ralstonia solanacearum. Interacts with the R. solanacearum type III effector PopP2. RD19 associates with PopP2 to form a nuclear complex that is required for activation of the RRS1-R杕ediated resistance response.
AT4G39240	21.3967	34.0139	33.7444	Galactose oxidase/kelch repeat superfamily protein
AT4G39780	10.7845	19.9792	20.1881	encodes a member of the DREB subfamily A-6 of ERF/AP2 transcription factor family. The protein contains one AP2 domain. There are 8 members in this subfamily including RAP2.4.
AT5G01410	92.68	146.499	153.593	Encodes a protein predicted to function in tandem with PDX2 to form glutamine amidotransferase complex with involved in vitamin B6 biosynthesis.
AT5G01820	12.2719	20.4681	23.2482	Encodes a CBL-interacting serine/threonine protein kinase.
AT5G02290	28.698	49.7544	70.6301	Encodes a candidate protein kinase NAK that is similar to the oncogenes met and abl.
AT5G02370	129.214	207.01	248.104	ATP binding microtubule motor family protein
AT5G03380	20.1876	37.9334	90.2688	Heavy metal transport/detoxification superfamily protein
AT5G03455	57.2359	107.351	107.451	Encodes a homolog of yeast cell cycle regulator CDC25. It has a sole catalytic domain and devoid of the N-terminal regulatory region found in the human CDC25 and is capable of reducing the mitotic cell length of transformed fission yeast. Non-plant CDC25 proteins have been shown to do this. However, the gene is more or less constant, regardless of whether the tissue examined contained proliferati…
AT5G03460	59.3428	99.7306	135.956	unknown protein; FUNCTIONS IN: molecular_function unknown; INVOLVED IN: biological_process unknown; LOCATED IN: endomembrane system; EXPRESSED IN: 24 plant structures; EXPRESSED DURING: 15 growth stages; Has 30201 Blast hits to 17322 proteins in 780 species: Archae - 12; Bacteria - 1396; Metazoa - 17338; Fungi - 3422; Plants - 5037; Viruses - 0; Other Eukaryotes - 2996 (source: NCBI BLink).
AT5G04170	41.1286	70.132	73.4009	Calcium-binding EF-hand family protein
AT5G04340	1.15105	7.09546	11.2234	putative c2h2 zinc finger transcription factor mRNA,
AT5G04490	17.5534	30.9719	30.6893	Encodes a protein with phytol kinase activity involved in tocopherol biosynthesis.
AT5G04750	57.2982	102.054	152.506	F1F0-ATPase inhibitor protein, putative
AT5G05060	31.9415	49.003	58.2049	Cystatin/monellin superfamily protein
AT5G05100	26.7146	42.9302	42.8825	Single-stranded nucleic acid binding R3H protein
AT5G05250	71.2356	116.529	135.581	unknown protein; BEST Arabidopsis thaliana protein match is: unknown protein (TAIR:AT3G56360.1); Has 30201 Blast hits to 17322 proteins in 780 species: Archae - 12; Bacteria - 1396; Metazoa - 17338; Fungi - 3422; Plants - 5037; Viruses - 0; Other Eukaryotes - 2996 (source: NCBI BLink).
AT5G05950	24.6584	41.5433	42.8365	maternal effect embryo arrest 60
AT5G05960	19.6326	51.6866	61.8312	Bifunctional inhibitor/lipid-transfer protein/seed storage 2S albumin superfamily protein
AT5G06280	16.3188	38.8261	34.2775	unknown protein; BEST Arabidopsis thaliana protein match is: unknown protein (TAIR:AT3G52520.1); Has 35333 Blast hits to 34131 proteins in 2444 species: Archae - 798; Bacteria - 22429; Metazoa - 974; Fungi - 991; Plants - 531; Viruses - 0; Other Eukaryotes - 9610 (source: NCBI BLink).
AT5G06320	126.903	357.212	320.519	encodes a protein whose sequence is similar to tobacco hairpin-induced gene (HIN1) and Arabidopsis non-race specific disease resistance gene (NDR1). Expression of this gene is induced by cucumber mosaic virus, spermine and Pseudomonas syringae pv. tomato DC3000. The gene product is localized to the plasma membrane.
AT5G06370	29.5901	47.5332	51.1763	NC domain-containing protein-related
AT5G07460	50.2434	103.312	87.3043	ubiquitous enzyme that repairs oxidatively damaged proteins. Methionine sulfoxide reductase activity. Mutant lacking reductase activity showed increased protein oxidation, nitration and glycation of specific amino acid residues during darkness.
AT5G07470	61.1105	104.668	93.6264	ubiquitous enzyme that repairs oxidatively damaged proteins
AT5G07960	19.0485	38.2304	57.0563	unknown protein; CONTAINS InterPro DOMAIN/s: Uncharacterised protein family UPF0139 (InterPro:IPR005351); Has 193 Blast hits to 193 proteins in 75 species: Archae - 0; Bacteria - 0; Metazoa - 130; Fungi - 0; Plants - 52; Viruses - 0; Other Eukaryotes - 11 (source: NCBI BLink).
AT5G08060	77.1838	132.741	122.98	unknown protein; FUNCTIONS IN: molecular_function unknown; INVOLVED IN: biological_process unknown; LOCATED IN: mitochondrion; EXPRESSED IN: 24 plant structures; EXPRESSED DURING: 16 growth stages; Has 42 Blast hits to 42 proteins in 17 species: Archae - 0; Bacteria - 0; Metazoa - 0; Fungi - 0; Plants - 41; Viruses - 0; Other Eukaryotes - 1 (source: NCBI BLink).
AT5G08790	20.2562	38.4069	49.7515	induced by wounding, belongs to a large family of putative transcriptional activators with NAC domain.
AT5G09220	102.542	164.782	163.44	member of AAAP family
AT5G10380	51.4544	122.064	153.624	Encodes a RING finger domain protein with E3 ligase activity that is localized to the lipid rafts of the plasma membrane. Expression is increased in response to fungal pathogen. May be involved in regulation of programmed cell death by facilitating degredation of regulation of PDC activators.
AT5G10695	19.0921	45.2954	55.1414	unknown protein; INVOLVED IN: biological_process unknown; LOCATED IN: cellular_component unknown; EXPRESSED IN: 23 plant structures; EXPRESSED DURING: 12 growth stages.
AT5G11000	25.9344	40.1221	39.5702	Plant protein of unknown function (DUF868)
AT5G11090	35.3776	66.5739	91.2452	serine-rich protein-related
AT5G11520	41.5615	64.05	67.0723	Encodes the chloroplastic isozyme of aspartate aminotransferase. Involved in aspartate biosynthesis and nitrogen metabolism. mRNA is expressed in senescing leaves.
AT5G11550	36.5248	57.8612	55.9697	ARM repeat superfamily protein
AT5G11920	2.19761	6.20899	6.37858	Encodes a protein with fructan exohydrolase (FEH) activity acting on both inulin and levan-type fructans (1- and 6-FEH). The enzyme does not have invertase activity.
AT5G11970	22.9604	52.7602	62.4774	Protein of unknown function (DUF3511)
AT5G12140	199.555	379.353	427.926	Encodes a cystatin.
AT5G12170	25.0577	44.3818	40.4055	Encodes one of the CRT-Like transporters (CLT1/AT5G19380, CLT2/AT4G24460, CLT3/AT5G12170). Required for glutathione homeostasis and stress responses. Mutants lacking these transporters are heavy metal-sensitive, glutathione(GSH)-deficient, and hypersensitive to Phytophthora infection.
AT5G12890	19.5629	30.2793	38.1114	UDP-Glycosyltransferase superfamily protein
AT5G13190	27.1795	53.8934	57.8516	CONTAINS InterPro DOMAIN/s: LPS-induced tumor necrosis factor alpha factor (InterPro:IPR006629); Has 30201 Blast hits to 17322 proteins in 780 species: Archae - 12; Bacteria - 1396; Metazoa - 17338; Fungi - 3422; Plants - 5037; Viruses - 0; Other Eukaryotes - 2996 (source: NCBI BLink).
AT5G15350	31.8461	57.1702	54.3905	early nodulin-like protein 17
AT5G16110	52.3984	84.7147	120.286	unknown protein; FUNCTIONS IN: molecular_function unknown; INVOLVED IN: biological_process unknown; LOCATED IN: chloroplast; EXPRESSED IN: 24 plant structures; EXPRESSED DURING: 15 growth stages; BEST Arabidopsis thaliana protein match is: unknown protein (TAIR:AT3G02555.1); Has 133 Blast hits to 133 proteins in 18 species: Archae - 0; Bacteria - 0; Metazoa - 0; Fungi - 0; Plants - 133; Viruses -…
AT5G16370	11.6348	22.2426	22.4421	acyl activating enzyme 5
AT5G16470	141.551	239.957	240.071	zinc finger (C2H2 type) family protein
AT5G17650	10.4649	25.0628	20.7798	glycine/proline-rich protein
AT5G18210	2.50238	6.3517	7.61029	NAD(P)-binding Rossmann-fold superfamily protein
AT5G18310	25.8543	49.3953	76.7767	unknown protein; FUNCTIONS IN: molecular_function unknown; INVOLVED IN: biological_process unknown; LOCATED IN: plasma membrane; EXPRESSED IN: 22 plant structures; EXPRESSED DURING: 13 growth stages; Has 60 Blast hits to 60 proteins in 14 species: Archae - 0; Bacteria - 0; Metazoa - 7; Fungi - 0; Plants - 53; Viruses - 0; Other Eukaryotes - 0 (source: NCBI BLink).
AT5G18470	11.5058	23.3998	36.7831	Curculin-like (mannose-binding) lectin family protein
AT5G18600	69.3072	144.999	122.073	Thioredoxin superfamily protein
AT5G18850	19.7904	51.2639	42.3937	unknown protein; FUNCTIONS IN: molecular_function unknown; INVOLVED IN: biological_process unknown; LOCATED IN: endomembrane system; EXPRESSED IN: 23 plant structures; EXPRESSED DURING: 13 growth stages; Has 1807 Blast hits to 1807 proteins in 277 species: Archae - 0; Bacteria - 0; Metazoa - 736; Fungi - 347; Plants - 385; Viruses - 0; Other Eukaryotes - 339 (source: NCBI BLink).
AT5G19030	20.1787	43.79	36.979	RNA-binding (RRM/RBD/RNP motifs) family protein
AT5G19120	22.152	38.4054	67.9916	Eukaryotic aspartyl protease family protein
AT5G19140	267.217	559.464	500.473	Aluminium induced protein with YGL and LRDR motifs
AT5G19240	117.73	221.53	305.626	Glycoprotein membrane precursor GPI-anchored
AT5G19875	21.8681	38.9871	70.7839	unknown protein; FUNCTIONS IN: molecular_function unknown; INVOLVED IN: response to oxidative stress; LOCATED IN: endomembrane system; EXPRESSED IN: 21 plant structures; EXPRESSED DURING: 13 growth stages; BEST Arabidopsis thaliana protein match is: unknown protein (TAIR:AT2G31940.1); Has 30201 Blast hits to 17322 proteins in 780 species: Archae - 12; Bacteria - 1396; Metazoa - 17338; Fungi - 342…
AT5G19980	27.9622	51.172	53.8954	Encodes a Golgi-localized nucleotide-sugar transporter.
AT5G20230	125.662	225.003	352.05	Al-stress-induced gene
AT5G20700	566.646	933.195	1037.95	Protein of unknown function (DUF581)
AT5G20790	2.26496	10.1806	14.0383	unknown protein; FUNCTIONS IN: molecular_function unknown; INVOLVED IN: biological_process unknown; LOCATED IN: endomembrane system; EXPRESSED IN: 11 plant structures; EXPRESSED DURING: LP.04 four leaves visible, 4 anthesis, petal differentiation and expansion stage; BEST Arabidopsis thaliana protein match is: unknown protein (TAIR:AT3G43110.1).
AT5G21070	9.31282	17.9399	24.8965	unknown protein; Has 115 Blast hits to 115 proteins in 34 species: Archae - 1; Bacteria - 36; Metazoa - 0; Fungi - 0; Plants - 60; Viruses - 0; Other Eukaryotes - 18 (source: NCBI BLink).
AT5G21090	178.463	273.352	359.884	Leucine-rich repeat (LRR) family protein
AT5G21274	52.1747	78.41	86.9286	Encodes a calmodulin isoform. Expressed in leaves.
AT5G22000	43.5334	67.965	75.2888	encodes a RING-type E3 ubiquitin ligase implicated in gametogenesis. Double mutant analyses with RHF1a suggests that RHF2a may be involved in targetting ICK4KRP6 for degradation following meiosis in order to allow the mitoses associated with megagametogenesis and microgametogenesis to occur. RHF2a is expressed in all four floral whorls and is present at ~8-fold higher levels than RHF1a in inflore…
AT5G22090	58.6777	90.9762	115.358	Protein of unknown function (DUF3049)
AT5G22520	2.34829	10.4949	11.0758	unknown protein; BEST Arabidopsis thaliana protein match is: unknown protein (TAIR:AT5G22530.1); Has 14 Blast hits to 14 proteins in 2 species: Archae - 0; Bacteria - 0; Metazoa - 0; Fungi - 0; Plants - 14; Viruses - 0; Other Eukaryotes - 0 (source: NCBI BLink).
AT5G22630	10.0361	21.2961	17.0857	Encodes a plastid-localized arogenate dehydratase involved in phenylalanine biosynthesis. Not less than six genes encoding ADT were identi&#64257;ed in the Arabidopsis genome: ADT1 [At1g11790]; ADT2 [At3g07630]; ADT3 [At2g27820]; ADT4 [At3g44720]; ADT5 [At5g22630]; and ADT6 [At1g08250].
AT5G23440	22.791	47.5511	49.2951	ferredoxin/thioredoxin reductase subunit A (variable subunit) 1
AT5G24200	5.45546	23.0424	31.3391	alpha/beta-Hydrolases superfamily protein
AT5G24210	111.306	227.591	213.572	alpha/beta-Hydrolases superfamily protein
AT5G24430	5.18696	10.8206	11.3602	Calcium-dependent protein kinase (CDPK) family protein
AT5G24460	27.9422	58.7035	45.7067	unknown protein; INVOLVED IN: biological_process unknown; LOCATED IN: cell wall; EXPRESSED IN: 24 plant structures; EXPRESSED DURING: 15 growth stages; Has 1807 Blast hits to 1807 proteins in 277 species: Archae - 0; Bacteria - 0; Metazoa - 736; Fungi - 347; Plants - 385; Viruses - 0; Other Eukaryotes - 339 (source: NCBI BLink).
AT5G24530	57.6113	134.255	167.834	Encodes a putative 2OG-Fe(II) oxygenase that is defense-associated but required for susceptibility to downy mildew.
AT5G24660	9.09243	27.6353	23.825	response to low sulfur 2
AT5G25280	90.2572	190.809	219.059	serine-rich protein-related
AT5G25760	34.3058	52.5778	57.7876	mutant displays sucrose-dependent seedling development and reduced lateral root production. PEX4 interacts with PEX22 in a yeast two-hybrid. Necessary for peroxisome biogenesis. The PEX4 and PEX22 pair may be important during the remodeling of peroxisome matrix contents as glyoxysomes transition to leaf peroxisomes.
AT5G26340	18.6015	47.2348	73.2406	Encodes a protein with high affinity, hexose-specific/H+ symporter activity. The activity of the transporter appears to be negatively regulated by phosphorylation. Importantly, microarray analysis, as well as the study of the expression of this gene in mutants involved in programmed cell death (PCD) demonstrated a tight correlation between this gene's expression and PCD.
AT5G26920	8.24455	19.8915	19.0016	Encodes a calmodulin-binding protein CBP60g (calmodulin binding protein 60-like.g). The calmodulin-binding domain is located near the N-terminus; calmodulin binding is dependent on Ca(2+). Inducible by both bacterial pathogen and MAMP (microbe-associated molecular pattern) treatments. Bacterial growth is enhanced in cbp60g mutants. cbp60g mutants also show defects in salicylic acid (SA) accumulat…
AT5G27150	26.7137	41.91	49.9884	Encodes a vacuolar sodium/proton antiporter involved in salt tolerance, ion homeostasis, and leaf development.
AT5G27280	53.2001	87.0437	89.9282	Zim17-type zinc finger protein
AT5G27420	2.45041	6.68116	9.74525	Encodes CNI1 (Carbon/Nitrogen Insensitive1) (also named as ATL31), a RING type ubiquitin ligase that functions in the Carbon/Nitrogen response for growth phase transition in Arabidopsis seedlings.
AT5G28040	11.9927	21.3539	22.9314	DNA-binding storekeeper protein-related transcriptional regulator
AT5G32440	54.3752	88.6019	89.5904	Ubiquitin system component Cue protein
AT5G35735	55.8197	121.966	114.715	Auxin-responsive family protein
AT5G37540	2.98969	8.53721	11.3255	Eukaryotic aspartyl protease family protein
AT5G37780	138.791	215.15	263.355	encodes a calmodulin that is involved in thigmomorphogenesis. Gene expression is rapidly induced upon a variety of abiotic stimuli, including water spray, subirrigation, wind, touch, wounding, or darkness.
AT5G37940	8.03099	19.6256	16.2337	Zinc-binding dehydrogenase family protein
AT5G38650	52.6826	86.1257	83.6233	Proteasome maturation factor UMP1
AT5G38895	5.96507	12.8315	16.2315	RING/U-box superfamily protein
AT5G39670	10.4254	22.8827	41.8365	Calcium-binding EF-hand family protein
AT5G39760	22.4287	49.247	34.386	homeobox protein 23
AT5G40580	30.6856	53.9675	51.8412	Encodes 20S proteasome beta subunit PBB2 (PBB2).
AT5G40690	13.8336	36.4404	47.2721	CONTAINS InterPro DOMAIN/s: EF-Hand 1, calcium-binding site (InterPro:IPR018247); BEST Arabidopsis thaliana protein match is: unknown protein (TAIR:AT2G41730.1); Has 1807 Blast hits to 1807 proteins in 277 species: Archae - 0; Bacteria - 0; Metazoa - 736; Fungi - 347; Plants - 385; Viruses - 0; Other Eukaryotes - 339 (source: NCBI BLink).
AT5G40720	4.99298	11.8626	19.2474	Domain of unknown function (DUF23)
AT5G40780	12.1398	21.6159	47.3182	Encodes LHT1 (lysine histidine transporter), a high-affinity transporter for cellular amino acid uptake in both root epidermis and leaf mesophyll.
AT5G41080	3.03299	7.94599	20.9077	PLC-like phosphodiesterases superfamily protein
AT5G41400	14.3759	31.6107	27.9869	RING/U-box superfamily protein
AT5G41700	269.663	461.929	497.434	One of the polypeptides that constitute the ubiquitin-conjugating enzyme E2
AT5G42000	16.6114	30.1032	30.9711	ORMDL family protein
AT5G42300	257.374	451.626	506.565	ubiquitin-like protein 5
AT5G42440	9.05984	19.0701	18.6398	Protein kinase superfamily protein
AT5G42825	27.04	68.3405	61.4787	unknown protein; Has 35333 Blast hits to 34131 proteins in 2444 species: Archae - 798; Bacteria - 22429; Metazoa - 974; Fungi - 991; Plants - 531; Viruses - 0; Other Eukaryotes - 9610 (source: NCBI BLink).
AT5G42960	22.2281	37.4959	44.9549	unknown protein; FUNCTIONS IN: molecular_function unknown; INVOLVED IN: biological_process unknown; LOCATED IN: mitochondrion, chloroplast, plastid, chloroplast envelope; EXPRESSED IN: 24 plant structures; EXPRESSED DURING: 13 growth stages; BEST Arabidopsis thaliana protein match is: unknown protein (TAIR:AT1G45170.1); Has 30201 Blast hits to 17322 proteins in 780 species: Archae - 12; Bacteria …
AT5G43280	19.2016	35.9042	35.0651	Encodes the peroxisomal delta 3,5-delta2,4-dienoyl-CoA isomerase, a enzyme involved in degradation of unsaturated fatty acids. Gene expression is induced upon seed germination.
AT5G43780	43.2339	76.1636	103.424	sulfate adenylyltransferase, ATP sulfurylase
AT5G43910	2.84843	7.60879	11.0234	pfkB-like carbohydrate kinase family protein
AT5G43970	62.0986	98.237	98.9961	Subunit of the TOM complex, a translocase in the outer mitochondrial membrane that selectively allows proteins with a mitochondrial targeting sequence to enter the mitochondrion.
AT5G44170	10.5398	29.8581	23.3375	S-adenosyl-L-methionine-dependent methyltransferases superfamily protein
AT5G44420	18.5954	41.5036	321.048	Encodes an ethylene- and jasmonate-responsive plant defensin. mRNA levels are not responsive to salicylic acid treatment; although jasmonate and salicylic acid can act synergistically to enhance the expression of this gene. Belongs to the plant defensin (PDF) family with the following members: At1g75830/PDF1.1, At5g44420/PDF1.2a, At2g26020/PDF1.2b, At5g44430/PDF1.2c, At2g26010/PDF1.3, At1g19610/P…
AT5G44430	3.09995	17.676	108.533	Predicted to encode a PR (pathogenesis-related) protein. Belongs to the plant defensin (PDF) family with the following members: At1g75830/PDF1.1, At5g44420/PDF1.2a, At2g26020/PDF1.2b, At5g44430/PDF1.2c, At2g26010/PDF1.3, At1g19610/PDF1.4, At1g55010/PDF1.5, At2g02120/PDF2.1, At2g02100/PDF2.2, At2g02130/PDF2.3, At1g61070/PDF2.4, At5g63660/PDF2.5, At2g02140/PDF2.6, At5g38330/PDF3.1 and At4g30070/PDF…
AT5G44568	51.0646	102.585	140.054	unknown protein; FUNCTIONS IN: molecular_function unknown; INVOLVED IN: biological_process unknown; LOCATED IN: endomembrane system; Has 19 Blast hits to 19 proteins in 2 species: Archae - 0; Bacteria - 0; Metazoa - 0; Fungi - 0; Plants - 19; Viruses - 0; Other Eukaryotes - 0 (source: NCBI BLink).
AT5G45350	124.463	315.83	263.315	proline-rich family protein
AT5G45410	20.9758	36.9193	42.6577	unknown protein; FUNCTIONS IN: molecular_function unknown; INVOLVED IN: biological_process unknown; LOCATED IN: cellular_component unknown; EXPRESSED IN: 24 plant structures; EXPRESSED DURING: 15 growth stages; BEST Arabidopsis thaliana protein match is: unknown protein (TAIR:AT4G25030.2); Has 124 Blast hits to 124 proteins in 34 species: Archae - 2; Bacteria - 31; Metazoa - 0; Fungi - 0; Plants …
AT5G45800	23.1572	35.4128	45.5632	Leucine-rich repeat protein kinase family protein
AT5G47435	29.5155	46.3335	45.5613	encodes one of the two putative formyltetrahydrofolate deformylase. Located in the mitochondrion. Involved in photorespiratory tetrahydrofolate cycle.
AT5G47560	13.7516	26.3474	20.7886	Encodes a tonoplast malate/fumarate transporter.
AT5G47640	52.0898	78.8267	96.4424	nuclear factor Y, subunit B2
AT5G48180	32.0114	51.5044	60.8099	Encodes a nitrile-specifier protein NSP5. NSP5 is one out of five (At3g16400/NSP1, At2g33070/NSP2, At3g16390/NSP3, At3g16410/NSP4 and At5g48180/NSP5) A. thaliana epithiospecifier protein (ESP) homologues that promote simple nitrile, but not epithionitrile or thiocyanate formation.
AT5G48335	28.2936	48.412	50.1941	unknown protein; FUNCTIONS IN: molecular_function unknown; INVOLVED IN: biological_process unknown; LOCATED IN: chloroplast; BEST Arabidopsis thaliana protein match is: unknown protein (TAIR:AT3G07580.1); Has 35333 Blast hits to 34131 proteins in 2444 species: Archae - 798; Bacteria - 22429; Metazoa - 974; Fungi - 991; Plants - 531; Viruses - 0; Other Eukaryotes - 9610 (source: NCBI BLink).
AT5G50200	12.6857	27.0514	31.843	Wound-responsive gene 3 (WR3). Encodes a high-affinity nitrate transporter. Up-regulated by nitrate. Involved in jasmonic acid-independent wound signal transduction.
AT5G51980	14.4886	25.0476	24.9353	Transducin/WD40 repeat-like superfamily protein
AT5G52240	75.7814	118.931	155.989	Encodes a protein with similarity to progesterone-binding proteins in animals. Has been shown to bind steroids in vitro. Expressed in aerial portions of the plant excluding mature flowers and siliques. Antisense experiments suggest a role in inhibition of hypocotyl cell elongation. Expression is suppressed light grown seedlings transferred to the dark.
AT5G52390	4.11409	17.1185	22.6384	PAR1 protein
AT5G52540	43.9042	88.4398	92.0242	Protein of unknown function (DUF819)
AT5G52750	24.136	45.9874	73.239	Heavy metal transport/detoxification superfamily protein
AT5G52760	13.6252	43.35	84.1175	Copper transport protein family
AT5G52810	41.4774	65.7904	68.6389	NAD(P)-binding Rossmann-fold superfamily protein
AT5G53330	22.9024	75.4654	38.813	Ubiquitin-associated/translation elongation factor EF1B protein
AT5G53730	24.4951	42.4032	39.8704	Late embryogenesis abundant (LEA) hydroxyproline-rich glycoprotein family
AT5G54160	44.9944	72.9815	68.0188	A caffeic acid/5-hydroxyferulic acid O-methyltransferase. Interacts with 14-4-3 proteins in yeast 2 hybrid assay. AtOMT1 (At5g54160) encodes a flavonol 3?O-methyltransferase that is highly active towards quercetin and myricetin. The substrate specificity identifies the enzyme as flavonol 3?methyltransferase which replaces the former annotation of the gene to encode a caffeic acid/5-hydroxyferulic…
AT5G54500	99.0399	172.547	182.299	Encodes a flavin mononucleotide-binding flavodoxin-like quinone reductase that is a primary auxin-response gene.
AT5G54610	45.2924	72.409	124.973	Induced in response to Salicylic acid. Belongs to the ankyrin repeat protein family.
AT5G54940	285.55	431.178	561.754	Translation initiation factor SUI1 family protein
AT5G55460	22.4904	70.1647	77.1199	Bifunctional inhibitor/lipid-transfer protein/seed storage 2S albumin superfamily protein
AT5G56140	28.8205	47.2469	48.247	RNA-binding KH domain-containing protein
AT5G56260	58.4999	87.8037	103.608	Ribonuclease E inhibitor RraA/Dimethylmenaquinone methyltransferase
AT5G58060	45.3078	87.1771	75.462	member of YKT6 Gene Family
AT5G58090	20.7496	35.628	31.5652	O-Glycosyl hydrolases family 17 protein
AT5G58375	30.848	70.245	63.0597	Methyltransferase-related protein
AT5G58390	11.7407	26.2532	23.5952	Peroxidase superfamily protein
AT5G58570	23.2073	62.7703	64.8675	unknown protein; Has 30201 Blast hits to 17322 proteins in 780 species: Archae - 12; Bacteria - 1396; Metazoa - 17338; Fungi - 3422; Plants - 5037; Viruses - 0; Other Eukaryotes - 2996 (source: NCBI BLink).
AT5G58650	8.95666	35.9864	30.755	Encodes PSY1, an18-aa tyrosine-sulfated glycopeptide that promotes cellular proliferation and expansion. PSY1 is widely expressed in various tissues, including shoot apical meristem, and is highly up-regulated by wounding. Perception of PSY1 depends on At1g72300, a leucine-rich repeat receptor kinase (LRR-RK).
AT5G59550	7.68464	19.8788	18.9191	zinc finger (C3HC4-type RING finger) family protein
AT5G60360	288.052	441.815	567.706	Encodes a senescence-associated thiol protease.
AT5G60680	21.9418	55.9236	64.6046	Protein of unknown function, DUF584
AT5G60800	20.0024	35.0481	41.0076	Heavy metal transport/detoxification superfamily protein
AT5G60850	12.0226	21.5652	23.5974	Encodes a zinc finger protein.
AT5G60900	20.6235	31.4938	43.8745	Encodes a receptor-like protein kinase.
AT5G61590	43.379	67.5828	91.3289	encodes a member of the ERF (ethylene response factor) subfamily B-3 of ERF/AP2 transcription factor family. The protein contains one AP2 domain. There are 18 members in this subfamily including ATERF-1, ATERF-2, AND ATERF-5.
AT5G61600	7.52531	19.4667	19.7457	encodes a member of the ERF (ethylene response factor) subfamily B-3 of ERF/AP2 transcription factor family. The protein contains one AP2 domain. There are 18 members in this subfamily including ATERF-1, ATERF-2, AND ATERF-5.
AT5G61670	27.6866	41.9444	55.5458	Encodes a close homolog of the Cauliflower OR (Orange) protein. The function of OR is to induce the differentiation of proplastids or other noncolored plastids into chromoplasts for carotenoid accumulation. Both proteins contain a Cysteine-rich zinc finger domain that is highly specific to DnaJ-like molecular chaperons.
AT5G62200	54.0235	85.5821	111.394	Embryo-specific protein 3, (ATS3)
AT5G62460	7.93494	18.5036	18.1825	RING/FYVE/PHD zinc finger superfamily protein
AT5G62610	28.265	43.386	43.746	basic helix-loop-helix (bHLH) DNA-binding superfamily protein
AT5G62770	8.0749	23.1383	25.4058	Protein of unknown function (DUF1645)
AT5G62900	34.2947	59.2489	56.6462	unknown protein; FUNCTIONS IN: molecular_function unknown; INVOLVED IN: N-terminal protein myristoylation; LOCATED IN: cellular_component unknown; EXPRESSED IN: 22 plant structures; EXPRESSED DURING: 12 growth stages; BEST Arabidopsis thaliana protein match is: unknown protein (TAIR:AT5G50090.1); Has 157 Blast hits to 157 proteins in 14 species: Archae - 0; Bacteria - 0; Metazoa - 0; Fungi - 0; P…
AT5G63470	25.2082	48.6582	51.0413	nuclear factor Y, subunit C4
AT5G63790	17.4868	37.301	42.3607	Encodes a member of the NAC family of transcription factors. ANAC102 appears to have a role in mediating response to low oxygen stress (hypoxia) in germinating seedlings.
AT5G63910	25.9226	40.4579	41.7835	Encodes a farnesylcysteine lyase (EC 1.8.3.5) involved in a salvage /detoxification pathway of farnesylcysteine (FC) residues that are liberated during the degradation of prenylated proteins. Because FC is a competitive inhibitor of prenylcysteine methyltransferases involved in the down-regulation of ABA signaling, fcly mutants with elevated FC levels are hypersensitive to ABA. The protein also a…
AT5G64000	9.41542	21.4111	24.3705	3'(2'),5'-bisphosphate nucleotidase
AT5G64260	23.472	50.205	53.4082	EXORDIUM like 2
AT5G64370	34.2139	59.9694	56.4393	PYD3 encodes a beta-ureidopropionase which, when expressed in E. coli, has been shown to convert beta-ureidopropionate into beta-alanine. It localizes to the cytosol and plays an important role in uracil degradation.
AT5G64510	4.33954	12.3052	13.3827	unknown protein; FUNCTIONS IN: molecular_function unknown; INVOLVED IN: biological_process unknown; LOCATED IN: endomembrane system; EXPRESSED IN: 17 plant structures; EXPRESSED DURING: 10 growth stages; Has 35333 Blast hits to 34131 proteins in 2444 species: Archae - 798; Bacteria - 22429; Metazoa - 974; Fungi - 991; Plants - 531; Viruses - 0; Other Eukaryotes - 9610 (source: NCBI BLink).
AT5G64810	7.59068	20.9331	18.8431	member of WRKY Transcription Factor; Group II-c
AT5G65430	70.2138	113.218	111.705	member of 14-3-3 proteins. This protein is reported to interact with the BZR1 transcription factor involved in brassinosteroid signaling and may affect the nucleocytoplasmic shuttling of BZR1
AT5G66040	143.163	251.543	335.799	Encodes a protein with thiosulfate sulfurtransferase/rhodanese activity in vitro, however, it is likely to use a substrate other than thiosulfate or 3-mercaptopyruvate in vivo.
AT5G67420	32.4914	49.1546	58.3243	LOB domain-containing protein 37
AT5G67488	30.1384	82.1219	61.408	Potential natural antisense gene, locus overlaps with AT5G67490

## Sheet: Down-regulated Genes
Gene ID	Col-0(RPKM)	OX-1(RPKM)	OX-4(RPKM)	Gene Annotation
AT1G01040	9.41441	4.0874	3.7711	Encodes a Dicer homolog. Dicer is a RNA helicase involved in microRNA processing. Mutations in this locus can result in embryo lethality. Embryo shape at seed maturity is globular-elongate. Other mutants convert the floral meristems to an indeterminate state, others yet show defects in ovule development. mRNA is expressed in all shoot tissues. DCL1 is able to produce miRNAs and siRNAs.
AT1G01220	9.14449	5.39191	5.40935	Encodes a bifunctional enzyme that has both L-fucokinase and GDP-L-fucose pyrophosphorylase activities. It catalyzes the two steps of the L-fucose salvage pathway for the generation of activated GDP-L-fucose. This pathway seems to be of minor importance for cell wall polysaccharide biosynthesis compared to the de novo GDP-L-fucose biosynthesis pathway in Arabidopsis.
AT1G01320	80.4044	24.5014	15.8818	Tetratricopeptide repeat (TPR)-like superfamily protein
AT1G01790	44.0911	20.6848	17.9997	K efflux antiporter KEA1
AT1G02080	17.4664	6.49728	5.70196	transcription regulators
AT1G02150	47.3484	29.6858	22.1401	Tetratricopeptide repeat (TPR)-like superfamily protein
AT1G02205	33.2896	7.95707	15.8984	Expression of the CER1 gene associated with production of stem epicuticular wax and pollen fertility. Biochemical studies showed that cer1 mutants are blocked in the conversion of stem wax C30 aldehydes to C29 alkanes, and they also lack the secondary alcohols and ketones. These suggested the CER1 protein is an aldehyde decarbonylase, but the exact molecular function of this protein remains to be…
AT1G02730	21.7892	6.68214	7.99794	Encodes a gene similar to cellulose synthase. Knock-out mutant has reduced growth, reduced xylan level and reduced xylan synthase activity in stems.
AT1G02890	15.0932	8.64389	5.85832	AAA-type ATPase family protein
AT1G02990	5.32336	1.08725	1.22166	FUNCTIONS IN: molecular_function unknown; INVOLVED IN: biological_process unknown; LOCATED IN: cellular_component unknown; BEST Arabidopsis thaliana protein match is: CW-type Zinc Finger (TAIR:AT3G62900.1).
AT1G03060	11.8762	3.19716	2.50147	Encodes a WD/BEACH domain protein involved in cell morphogenesis.
AT1G03080	8.22588	1.99962	2.35381	kinase interacting (KIP1-like) family protein
AT1G03830	3.50108	0.592187	0.851988	guanylate-binding family protein
AT1G03910	8.54182	3.59808	3.51229	EXPRESSED IN: 24 plant structures; EXPRESSED DURING: 13 growth stages; CONTAINS InterPro DOMAIN/s: Cactin protein, cactus-binding domain, C-terminal (InterPro:IPR019134), Cactin, central region (InterPro:IPR018816); BEST Arabidopsis thaliana protein match is: unknown protein (TAIR:AT2G36815.2).
AT1G04030	11.4107	4.80654	5.10593	unknown protein; BEST Arabidopsis thaliana protein match is: unknown protein (TAIR:AT5G44040.1); Has 1835 Blast hits to 1511 proteins in 238 species: Archae - 7; Bacteria - 164; Metazoa - 377; Fungi - 135; Plants - 187; Viruses - 22; Other Eukaryotes - 943 (source: NCBI BLink).
AT1G04160	1.74638	0.384475	0.509149	Encodes a member of the type XI myosin protein family involved in root hair elongation.
AT1G04210	14.8671	7.76388	9.01128	Encodes a putative Raf-related kinase.
AT1G04300	16.5712	8.1529	5.857	TRAF-like superfamily protein
AT1G04790	13.6314	7.85402	7.68577	RING/U-box superfamily protein
AT1G04850	20.3544	9.7681	10.0408	ubiquitin-associated (UBA)/TS-N domain-containing protein
AT1G04920	1.53827	0.311922	0.220304	Encodes a protein with putative sucrose-phosphate synthase activity.
AT1G05570	12.1249	6.078	7.60431	Encodes a callose synthase 1 catalytic subunit . Member of Glycosyltransferase Family- 48.
AT1G05630	6.64575	3.72931	2.81739	Encodes an inositol polyphosphate 5-phosphatase with phosphatase activity toward only Ins(1,4,5)P3. Induced in response to ABA and wounding treatments. Expressed in young seedlings and flowers, while no transcripts were detectable in maturated roots, stems, and rosette leaves Modulates the development of cotyledon veins through its regulation of auxin homeostasis. Involved in blue light light杝tim…
AT1G05830	9.1479	4.14973	3.41265	Encodes a homolog of trithorax, a histone-lysine N-methyltransferase. Paralog of ATX1. Unlike ATX1 which is involved in trimethylating of histone H3-mysine 4, ATX2 is involved in dimethylating of histone H3-lysine 4. ATX1 and ATX2 influence the expression of largely nonoverlapping gene sets. The expression pattern of ATX2 is also different from that of ATX1.
AT1G05910	8.33588	3.89782	3.55427	cell division cycle protein 48-related / CDC48-related
AT1G06220	21.0067	13.1936	9.9942	Encodes a protein with similarity to splicing factor Snu114. Snu114 is thought to be involved in activation of the splicosome. Loss of GFA1 function results in reduced female fertility. Approximately 50% of ovules abort due to defects in the female gametophyte. In mutant gametophytes antipodal cells express egg cell markers suggesting a defect in specification of cell fate.GFA1 is also required t…
AT1G06230	18.7295	6.03025	6.46033	This gene is predicted to encode a bromodomain-containing protein. Plant lines expressing RNAi constructs targeted against GTE4 show some resistance to agrobacterium-mediated root transformation.
AT1G06550	10.0691	3.74079	3.42486	ATP-dependent caseinolytic (Clp) protease/crotonase family protein
AT1G06670	7.48001	2.27182	1.18854	nuclear DEIH-box helicase (NIH) encoding a putative RNA and/or DNA helicase homologous to a group of nucleic acid helicases from the DEAD/H family with nuclear DEIH-box helicase (NIH) distinct N- and C-terminal regions that differ from animal DEIH proteins
AT1G06720	7.06554	1.42026	2.15944	P-loop containing nucleoside triphosphate hydrolases superfamily protein
AT1G06900	13.8247	8.30645	8.88209	Insulinase (Peptidase family M16) family protein
AT1G06950	77.4598	36.5039	24.7519	Encodes a protein thought to be a part of the translocon at the chloroplast inner envelope. Involved in protein import into the chloroplast and chloroplast biogenesis.
AT1G07200	11.3664	6.89485	6.65377	Double Clp-N motif-containing P-loop nucleoside triphosphate hydrolases superfamily protein
AT1G07910	2.74403	1.02863	0.941754	Encodes a tRNA ligase that resembles the yeast Trl1 RNA ligase in structure and function but very different in sequence. Like Trl1, AtRNL consists of two domains ?an N-terminal ligase component and a C-terminal 5'-kinase/2',3'-cyclic phosphodiesterase (CPD) component?that can function in tRNA splicing in vivo when expressed as separate polypeptides. Requires a 2'-PO4 end for tRNA splicing in vivo.
AT1G08060	3.64246	1.61797	0.816239	ATP-dependent helicase family protein
AT1G08130	9.51701	3.90577	3.37783	Encodes the Arabidopsis DNA ligase 1 that provides the major DNA ligase activity in cells and plays a key role in both DNA replication and excision repair pathways. Indispensable for cell viability. AtLIG1 expresses one major and two minor mRNA transcripts differing only in the length of the 5' untranslated leader sequences preceding a common ORF. Translation from the first in-frame start codon p…
AT1G08260	2.4249	0.867514	0.510588	Similar to POL2A, DNA polymerase epsilon catalytic subunit. Essential for Arabidopsis growth. Null homozygotes are embryo lethal, partial loss of function alleles show embryo patterning defects such as root pole displacement. Delayed progression through cell cycle results in embryos with smaller numbers of larger cells.
AT1G08600	3.58809	1.29321	1.41729	P-loop containing nucleoside triphosphate hydrolases superfamily protein
AT1G08620	7.72876	4.39081	2.91102	Transcription factor jumonji (jmj) family protein / zinc finger (C5HC2 type) family protein
AT1G08680	10.7527	5.67371	4.34645	A member of ARF GAP domain (AGD), A thaliana has 15 members, grouped into four classes. AGD14 belongs to the class 4, together with AGD15.
AT1G08800	8.0922	4.08526	4.30269	Protein of unknown function, DUF593
AT1G08910	8.69031	3.50033	1.34359	zinc ion binding;zinc ion binding
AT1G09570	12.0293	6.55621	4.52406	Light-labile cytoplasmic red/far-red light photoreceptor involved in the regulation of photomorphogenesis. It exists in two inter-convertible forms: Pr and Pfr (active) and functions as a dimer.The N terminus carries a single tetrapyrrole chromophore, and the C terminus is involved in dimerization. It is the sole photoreceptor mediating the FR high irradiance response (HIR). Major regulator in re…
AT1G09620	36.3904	22.8628	16.5036	ATP binding;leucine-tRNA ligases;aminoacyl-tRNA ligases;nucleotide binding;ATP binding;aminoacyl-tRNA ligases
AT1G09730	9.78763	6.19962	5.71783	Cysteine proteinases superfamily protein
AT1G09770	26.4199	10.2526	6.51187	Member of MYB3R- and R2R3- type MYB- encoding genes. Essential for plant innate immunity. Interacts with MOS4 and PRL1.
AT1G10290	15.6408	8.97348	6.47655	involved in trafficking from the trans-Golgi Network to the central vacuole.
AT1G10450	5.51381	1.77475	2.0258	Encodes SIN3-like 6, a homolog of the transcriptional repressor SIN3 (AT1G24190).
AT1G10760	67.5375	19.7875	16.9648	Encodes an &#945;-glucan, water dikinase required for starch degradation. Involved in cold-induced freezing tolerance. Mutations that eliminate the GWD protein or affect the dikinase domain of the enzyme dramatically reduce both the amount of phosphate in the amylopectin and the rate of starch degradation. Mature leaves of these mutants accumulate amounts of starch up to seven times greater than …
AT1G10870	11.4614	6.56503	6.8999	A member of ARF GAP domain (AGD), A thaliana has 15 members, grouped into four classes. AGD4 belongs to the Class 1, together with AGD1, AGD2, and AGD3.
AT1G10890	28.8918	14.8416	18.0799	unknown protein; FUNCTIONS IN: molecular_function unknown; INVOLVED IN: biological_process unknown; LOCATED IN: chloroplast; EXPRESSED IN: petal, flower, leaf; EXPRESSED DURING: LP.04 four leaves visible, 4 anthesis, petal differentiation and expansion stage; BEST Arabidopsis thaliana protein match is: unknown protein (TAIR:AT5G13340.1); Has 11769 Blast hits to 8435 proteins in 698 species: Archa…
AT1G10930	4.37491	1.32632	1.23599	DNA helicase involved in the maintenance of genome stability by modulation of the DNA damage response and suppression of homologous recombination.
AT1G11130	13.0745	7.19604	6.50904	Encodes a receptor-like kinase protein with a predicted extracellular domain of six leucine-rich repeats and an intracellular serine-threonine kinase domain expressed throughout the developing root. Regulates expression of GLABRA2, CAPRICE, WEREWOLF, and ENHANCER OF GLABRA3. Required for floral organ shape, the development of the outer integument of ovules, and stem development. Regulates cell sh…
AT1G11720	12.4807	3.614	4.90309	Encodes a starch synthase that in addition to its role in starch biosynthesis also has a negative regulatory function in the biosynthesis of transient starch. The protein apparently contains a starch-binding domain (SBD).
AT1G12270	17.7246	6.21808	5.35891	stress-inducible protein, putative
AT1G12430	10.1052	5.03439	5.61006	Encodes the kinesin-like protein PAK has an Armadillo motif tail and is involved in guard cell development in Arabidopsis (from Genbank record AF159052).However, no defect in stomatal complexes has been observed in loss of function mutations.
AT1G12470	8.33192	4.07945	3.54249	zinc ion binding
AT1G12800	53.6914	26.7984	22.7774	Nucleic acid-binding, OB-fold-like protein
AT1G13160	7.83093	4.15862	3.55145	ARM repeat superfamily protein
AT1G13170	13.0693	6.80627	7.19432	OSBP(oxysterol binding protein)-related protein 1D
AT1G13220	4.6029	1.02194	0.849148	Encodes a nuclear coiled-coil protein related to the carrot peripheral nuclear protein NMCP1 that is involved in the determination of plant nuclear structure.
AT1G13350	14.1812	7.00029	7.83829	Protein kinase superfamily protein
AT1G13940	3.99557	1.47524	1.05703	Plant protein of unknown function (DUF863)
AT1G13980	8.94554	4.0731	3.372	Encodes a GDP/GTP exchange factor for small G-proteins of the ADP ribosylation factor (RAF) class, and as regulator of intracellular trafficking. Homologous to Sec7p and YEC2 from yeast. Involved in the specification of apical-basal pattern formation. Essential for cell division, expansion and adhesion. It appears that heteotypic binding between the DCB and C-terminal domains of two GNOM proteins…
AT1G14380	12.7976	7.5513	6.48364	IQ-domain 28
AT1G14610	22.7344	10.0102	9.88958	Required for proper proliferation of basal cells.
AT1G14650	18.0255	10.9408	7.85515	SWAP (Suppressor-of-White-APricot)/surp domain-containing protein / ubiquitin family protein
AT1G14690	13.8257	6.51524	6.73653	microtubule-associated protein 65-7
AT1G14830	28.0492	16.3962	15.6816	Encodes a dynamin-like protein that is involved in mitochondrial morphogenesis and pollen development. Protein is localized as speckles in the cytoplasm, partially co-localizes with mitochondrial markers, cell plate of dividing cells, and the tip of root hairs, root cap cells, and expanding part of trichoblasts.
AT1G14840	18.6414	5.99293	5.15087	Encodes a microtubule associated protein (MAP70-4). Expressed in all tissues.
AT1G14850	8.20681	4.02844	2.97753	Encodes a protein similar to nucleoporin, a a major component of the nuclear pore complex (NPC) involved in cellular nucleo-cytoplasmic transport
AT1G15200	27.3342	10.9622	13.1939	protein-protein interaction regulator family protein
AT1G15240	8.06677	4.24958	4.55434	Phox-associated domain;Phox-like;Sorting nexin, C-terminal
AT1G15290	18.6691	7.48712	4.70373	Tetratricopeptide repeat (TPR)-like superfamily protein
AT1G15340	55.8881	22.3498	15.8814	Protein containing methyl-CpG-binding domain.Has sequence similarity to human MBD proteins.
AT1G15405	61.5573	11.117	6.9793	Unknown gene
AT1G15660	8.98737	4.92051	4.50495	Encodes a homologue of the human centromeric protein C (CENP-C). CENP-C co-localizes with the 180 bp centromeric regions of chromosomes throughout the cell cycle, but does not completely cover the 180 bp regions.
AT1G15750	30.44	19.9512	19.8925	Encodes a protein with several WD40 repeats at the C-terminus and predicted protein-protein interaction domains at the N-terminus. Together with the TOPLESS-RELATED PROTEINS (TPRs), it is thought to be involved in transcriptional repression of root-promoting genes in the top help of the embryo during the transition stage of embryogenesis. The ability of IAA12 to repress transcription is diminishe…
AT1G15780	7.31596	2.64403	2.23151	unknown protein; BEST Arabidopsis thaliana protein match is: unknown protein (TAIR:AT2G10440.1); Has 103701 Blast hits to 43153 proteins in 1828 species: Archae - 30; Bacteria - 7385; Metazoa - 38639; Fungi - 11531; Plants - 7727; Viruses - 307; Other Eukaryotes - 38082 (source: NCBI BLink).
AT1G15910	7.09866	2.91137	3.21935	XH/XS domain-containing protein
AT1G15940	4.18422	0.592187	1.1618	Tudor/PWWP/MBT superfamily protein
AT1G16270	8.45479	3.94172	2.70662	Protein kinase superfamily protein with octicosapeptide/Phox/Bem1p domain
AT1G16710	6.50958	2.58065	1.32635	Encodes an enzyme with histone acetyltransferase activity that can use both H3 and H4 histones as substrates. No single prior lysine acetylation is sufficient to block HAC12 acetylation of the H3 or H4 peptides, suggesting that HAC12 can acetylate any of several lysines present in the peptides.
AT1G16800	2.55163	0.745779	0.638457	P-loop containing nucleoside triphosphate hydrolases superfamily protein
AT1G17110	13.8275	5.42305	6.15832	Encodes a ubiquitin-specific protease, and its activity has been confirmed in an in vitro assay. ubp15 mutants have defects in cell proliferation, and the associated processes of leaf, root, stem, flower, and silique development. UBP15 can be found in the nucleus and cytoplasm in transient assays. Though UBP15 is expressed in many tissues, UBP15 transcript levels are higher in rosette leaves and …
AT1G17220	134.637	86.776	84.1085	Encodes a chloroplast localized protein with similarity to translation initiation factor 2. Can complement loss of INFB in E.coli suggesting FUG1 does function as a translation initiation factor in vivo. Identified as a suppressor of the leaf variegation mutant var2-6. Suppression is only seen in hypomorphs as complete loss of function alleles are embryo lethal.
AT1G17360	9.38836	2.94271	3.03095	BEST Arabidopsis thaliana protein match is: COP1-interacting protein-related (TAIR:AT1G72410.1); Has 9949 Blast hits to 7480 proteins in 576 species: Archae - 12; Bacteria - 1007; Metazoa - 3636; Fungi - 982; Plants - 444; Viruses - 50; Other Eukaryotes - 3818 (source: NCBI BLink).
AT1G17420	20.9905	12.1489	8.01191	Lipoxygenase
AT1G17440	20.6958	11.6136	8.56969	Encodes one of two Arabidopsis proteins with similarity to the TBP-associated factor TAF12. The gene product is an EIN3-interacting TFIID transcription factor required for proper ethylene response, including ERF1 induction. Loss of function mutants show enhanced response to ethylene. Located in nucleus and expressed throughout the plant. Required for ERF1 expression.
AT1G17450	3.64932	1.31468	1.63353	B-block binding subunit of TFIIIC
AT1G17580	6.28527	1.83252	1.79759	Encodes a member of the type XI myosin protein family involved in organelle trafficking and overall plant development.
AT1G18090	5.53041	2.07313	1.49132	5'-3' exonuclease family protein
AT1G18270	4.49268	1.82707	1.86771	ketose-bisphosphate aldolase class-II family protein
AT1G18370	5.8549	0.763479	1.22552	Encodes a kinesin HINKEL. Required for cytokinesis in pollen. Mutant has cytokinesis defects; seedling lethal.
AT1G18485	10.9079	6.49799	5.6536	Pentatricopeptide repeat (PPR) superfamily protein
AT1G18620	10.9521	5.17853	2.85976	unknown protein; FUNCTIONS IN: molecular_function unknown; INVOLVED IN: biological_process unknown; LOCATED IN: cellular_component unknown; EXPRESSED IN: 22 plant structures; EXPRESSED DURING: 13 growth stages; BEST Arabidopsis thaliana protein match is: unknown protein (TAIR:AT1G74160.1); Has 1906 Blast hits to 1265 proteins in 203 species: Archae - 0; Bacteria - 130; Metazoa - 671; Fungi - 139;…
AT1G19220	3.53232	1.16649	1.43849	Encodes an auxin response factor that contains the conserved VP1-B3 DNA-binding domain at its N-terminus and the Aux/IAA-like domains III and IV present in most ARFs at its C-terminus. The protein interacts with IAA1 (yeast two hybrid) and other auxin response elements such as ER7 and ER9 (yeast one hybrid). ARF19 protein can complement many aspects of the arf7 mutant phenotype and , together wit…
AT1G19485	4.88727	1.92477	1.0836	Transducin/WD40 repeat-like superfamily protein
AT1G19520	16.2165	7.17827	6.57203	pentatricopeptide (PPR) repeat-containing protein
AT1G19715	39.5386	24.0582	23.4232	Mannose-binding lectin superfamily protein
AT1G19720	25.7153	8.88493	12.3678	Pentatricopeptide repeat (PPR-like) superfamily protein
AT1G19835	15.739	4.96414	4.65996	Plant protein of unknown function (DUF869)
AT1G19850	4.74333	2.11602	1.58508	Encodes a transcription factor (IAA24) mediating embryo axis formation and vascular development. Similar to AUXIN RESPONSIVE FACTOR 1 (ARF1) shown to bind to auxin responsive elements (AREs), and to the maize transcriptional activator VIVIPAROUS 1( VP1). In situ hybridization shows expression in provascular tissue of embryos, the emerging shoot primordia, then is restricted to provascular tissue,…
AT1G19870	18.7173	11.4941	12.1512	IQ-domain 32
AT1G20060	2.16695	0.290388	0.256368	ATP binding microtubule motor family protein
AT1G20670	8.6814	3.5255	3.29869	DNA-binding bromodomain-containing protein
AT1G20720	1.67176	0.368047	0.288826	RAD3-like DNA-binding helicase protein
AT1G20850	33.2961	20.4916	19.2186	xylem cysteine peptidase 2
AT1G20920	18.1954	8.50013	7.99311	P-loop containing nucleoside triphosphate hydrolases superfamily protein
AT1G20960	30.2361	10.0291	8.24568	U5 small nuclear ribonucleoprotein helicase, putative
AT1G20970	7.69302	1.71351	1.74445	FUNCTIONS IN: molecular_function unknown; INVOLVED IN: biological_process unknown; LOCATED IN: plasma membrane, vacuole; EXPRESSED IN: guard cell, cultured cell; BEST Arabidopsis thaliana protein match is: proton pump interactor 1 (TAIR:AT4G27500.1); Has 30201 Blast hits to 17322 proteins in 780 species: Archae - 12; Bacteria - 1396; Metazoa - 17338; Fungi - 3422; Plants - 5037; Viruses - 0; Othe…
AT1G21160	8.44677	3.77732	3.48871	eukaryotic translation initiation factor 2 (eIF-2) family protein
AT1G21580	12.5448	4.32283	3.21567	Zinc finger C-x8-C-x5-C-x3-H type family protein
AT1G21610	10.8747	5.38677	4.32794	wound-responsive family protein
AT1G21630	13.7705	6.07038	4.87994	Calcium-binding EF hand family protein
AT1G21700	11.9033	6.40458	5.95676	a member of the Arabidopsis SWI3 gene family. Protein physically interacts with ATSWI3B and ATSWI3A, the other two members of the SWI3 family. Homologous to yeast SWI3 & RSC8, components of the SWI/SNF and RSC chromatin remodeling complexes. Referred to as CHB3 in Zhou et al (2003).
AT1G21980	15.075	9.32234	9.66722	Type I phosphatidylinositol-4-phosphate 5-kinase. Preferentially phosphorylates PtdIns4P. Induced by water stress and abscisic acid in Arabidopsis thaliana. Expressed in procambial cells of leaves, flowers and roots. A N-terminal Membrane Occupation and Recognition Nexus (MORN)affects enzyme activity and distribution.
AT1G22060	7.85579	1.21065	1.50212	LOCATED IN: vacuole; EXPRESSED IN: 23 plant structures; EXPRESSED DURING: 13 growth stages; BEST Arabidopsis thaliana protein match is: FBD, F-box and Leucine Rich Repeat domains containing protein (TAIR:AT1G22000.1); Has 84739 Blast hits to 38714 proteins in 2257 species: Archae - 1436; Bacteria - 11314; Metazoa - 40747; Fungi - 7706; Plants - 4675; Viruses - 308; Other Eukaryotes - 18553 (sourc…
AT1G22610	26.9103	16.4704	10.6594	C2 calcium/lipid-binding plant phosphoribosyltransferase family protein
AT1G22620	7.67857	3.27158	2.21232	SAC domain phosphoinositide (3,5)P2 phosphatase. Colocalized with a Golgi Marker. Required for normal cell morphogenesis, cell wall synthesis, and actin organization.
AT1G22770	14.7354	8.26717	3.63393	Together with CONSTANTS (CO) and FLOWERING LOCUS T (FT), GIGANTEA promotes flowering under long days in a circadian clock-controlled flowering pathway. GI acts earlier than CO and FT in the pathway by increasing CO and FT mRNA abundance. Located in the nucleus. Regulates several developmental processes, including photoperiod-mediated flowering, phytochrome B signaling, circadian clock, carbohydra…
AT1G22930	20.7852	11.0145	12.7008	T-complex protein 11
AT1G23230	7.0659	3.27561	2.70949	FUNCTIONS IN: molecular_function unknown; INVOLVED IN: response to salt stress; EXPRESSED IN: 24 plant structures; EXPRESSED DURING: 15 growth stages; CONTAINS InterPro DOMAIN/s: Mediator complex subunit Med23 (InterPro:IPR021629).
AT1G23900	16.0054	10.4037	9.16463	Encodes large subunit of the heterotetrameric adaptor protein complex AP-1. AP-1 is required for clathrin coated vesicles budding from the trans-Golgi network or plasma membrane
AT1G24190	11.8261	4.28827	4.76104	Enhances AtERF7-mediated transcriptional repression. RNAi lines show ABA hypersensitivity. Interacts with ERF7 and HDA19.
AT1G24300	9.8705	4.24611	2.69135	GYF domain-containing protein
AT1G24330	3.63937	1.28196	1.32041	ARM repeat superfamily protein
AT1G24460	9.54624	2.67827	1.64294	unknown protein; FUNCTIONS IN: molecular_function unknown; INVOLVED IN: biological_process unknown; LOCATED IN: cellular_component unknown; EXPRESSED IN: 22 plant structures; EXPRESSED DURING: 14 growth stages; BEST Arabidopsis thaliana protein match is: unknown protein (TAIR:AT4G31570.1).
AT1G24706	6.54795	1.70603	0.811832	Encodes a component of the putative Arabidopsis THO/TREX complex: THO1 or HPR1 (At5g09860), THO2 (At1g24706), THO3 or TEX1 (At5g56130), THO5 (At5g42920, At1g45233), THO6 (At2g19430), and THO7 (At5g16790, At3g02950). THO/TREX complexes in animals have been implicated in the transport of mRNA precursors. Mutants of THO3/TEX1, THO1, THO6 accumulate reduced amount of small interfering (si)RNA, sugges…
AT1G24764	12.7248	5.69043	6.59532	Member of the MAP70 protein family.
AT1G25350	19.213	10.8954	11.4547	glutamine-tRNA ligase, putative / glutaminyl-tRNA synthetase, putative / GlnRS, putative
AT1G26130	4.96532	2.04772	2.60073	ATPase E1-E2 type family protein / haloacid dehalogenase-like hydrolase family protein
AT1G26150	24.1069	12.0061	8.53296	proline-rich extensin-like receptor kinase 10
AT1G26830	34.7247	21.6243	18.6205	Cullin, putative, similar to Cullin homolog 3 (CUL-3) SP:Q13618, GI:3639052 from (Homo sapiens); contains Pfam profile PF00888: Cullin family. Interacts with other components of E3 ligase complex suggesting it functions in RUB-modification. Forms complexes with BTB domain proteins forming a novel class of E3-based ubiquitin protein-ligase complexes. Mutant is early flowering and has a reduced sen…
AT1G27210	16.5714	10.499	7.45973	ARM repeat superfamily protein
AT1G27430	7.97573	4.26912	2.59549	GYF domain-containing protein
AT1G27595	7.31788	2.85178	3.73839	CONTAINS InterPro DOMAIN/s: Symplekin tight junction protein C-terminal (InterPro:IPR022075); BEST Arabidopsis thaliana protein match is: HEAT repeat-containing protein (TAIR:AT5G01400.1); Has 593 Blast hits to 297 proteins in 111 species: Archae - 0; Bacteria - 3; Metazoa - 139; Fungi - 49; Plants - 57; Viruses - 0; Other Eukaryotes - 345 (source: NCBI BLink).
AT1G27850	11.8984	5.69239	4.50665	unknown protein; FUNCTIONS IN: molecular_function unknown; INVOLVED IN: biological_process unknown; LOCATED IN: plasma membrane; EXPRESSED IN: 22 plant structures; EXPRESSED DURING: 13 growth stages; BEST Arabidopsis thaliana protein match is: unknown protein (TAIR:AT2G40070.1); Has 9215 Blast hits to 5316 proteins in 473 species: Archae - 6; Bacteria - 773; Metazoa - 3392; Fungi - 1710; Plants -…
AT1G28060	9.1677	5.06955	3.03267	Pre-mRNA-splicing factor 3
AT1G28290	41.2677	26.2226	24.481	Encodes an atypical arabinogalactan protein that is localized to the plasma membrange. AGP31 is highly expressed in flowers and vascular tissue and is repressed by jasmonic acid. AGP31 may play a role in vascular tissue function during defense and development.
AT1G28350	8.02758	3.05044	2.39384	Nucleotidylyl transferase superfamily protein
AT1G28420	9.20667	2.9094	2.76794	homeobox-1
AT1G29170	4.95141	2.04895	1.99604	Encodes a member of the SCAR family.These proteins are part of a complex (WAVE) complex.The SCAR subunit activates the ARP2/3 complex which in turn act as a nucleator for actin filaments.
AT1G29350	5.87682	1.82595	1.89145	Kinase-related protein of unknown function (DUF1296)
AT1G29370	6.28487	3.1024	1.69236	Kinase-related protein of unknown function (DUF1296)
AT1G29470	66.9985	34.3401	28.4858	S-adenosyl-L-methionine-dependent methyltransferases superfamily protein
AT1G29720	13.8747	7.43728	9.0673	Leucine-rich repeat transmembrane protein kinase
AT1G29750	5.85292	2.94126	2.46204	Receptor-like serine/threonine kinase (RKF1). The putative extracellular domain of the RKF1 protein contains 13 tandem repeats of leucine-rich sequences. Expressed in early flower primordial, stamen, and pollen grains.
AT1G29880	44.1109	25.7633	22.878	glycyl-tRNA synthetase / glycine--tRNA ligase
AT1G29900	26.9431	13.3977	11.1438	carbamoyl phosphate synthetase large chain (CARB) mRNA,
AT1G30400	18.6947	7.87255	9.46419	glutathione S-conjugate transporting ATPase (AtMRP1) mRNA. The expression of this gene is upregulated by herbicide safeners such as benoxacor and fenclorim.
AT1G30420	4.69344	1.6877	2.0434	member of MRP subfamily
AT1G30450	11.6165	7.04655	7.02434	member of Cation-chloride co-transporter family
AT1G30610	10.6913	3.65342	3.7946	Mutations in this locus result in embryo lethality. Embryo shape at seed maturity is globular.
AT1G30690	23.6405	9.27166	12.3263	Sec14p-like phosphatidylinositol transfer family protein
AT1G31690	61.1695	35.643	14.1525	Copper amine oxidase family protein
AT1G31730	28.1343	14.4734	10.0305	Adaptin family protein
AT1G31810	5.27146	2.5194	1.51309	Encodes the Type II Arabidopsis formin14. Interacts with microtubules and microfilaments to regulate cell division.
AT1G31930	10.3478	5.71546	4.81747	Encodes XLG3 (extra-large G protein 3) that shows significant similarity to the G protein alpha subunit in its C terminal region. Involved in the regulation of root morphological and growth responses.
AT1G32090	17.1805	4.12212	10.9176	early-responsive to dehydration stress protein (ERD4)
AT1G32490	4.38356	0.948134	0.976567	Encodes a homolog of the yeast PRP2 protein, one of four related DEAH RNA helicases identified as essential cofactors for RNA splicing.
AT1G32750	6.98735	1.25861	1.60501	This gene is predicted to encode a histone acetyltransferase. Five lines with RNAi constructs directed against HAF1 grow normally and can produce root calli, but have defects in agrobacterium-mediated transformation.
AT1G32810	10.3339	4.85863	3.89226	RING/FYVE/PHD zinc finger superfamily protein
AT1G33390	4.42074	1.27739	1.62896	Over-expression of this gene results in stem fasciation. The predicted amino acid sequence reveals the presence of two domains (DEXH-box or DEAD-box helicase and DUF1065 domain) and fragments of two more domains (HrpA domain and HA2 domain).
AT1G33410	12.8636	6.19499	6.37401	SUPPRESSOR OF AUXIN RESISTANCE1
AT1G34355	1.10019	0.0941943	0.110879	Encodes PS1 (Parallel Spindle 1). Mutations in PS1 lead to diploid male spores, diploid pollen grains, and spontaneous triploid plants in the next generation. Female meiosis is not affected in the mutants.
AT1G35220	9.85736	5.39038	4.10994	unknown protein; FUNCTIONS IN: molecular_function unknown; INVOLVED IN: biological_process unknown; LOCATED IN: cellular_component unknown; EXPRESSED IN: 22 plant structures; EXPRESSED DURING: 13 growth stages; Has 313 Blast hits to 185 proteins in 75 species: Archae - 0; Bacteria - 0; Metazoa - 200; Fungi - 0; Plants - 67; Viruses - 0; Other Eukaryotes - 46 (source: NCBI BLink).
AT1G35660	2.90518	0.875963	0.859268	unknown protein; FUNCTIONS IN: molecular_function unknown; INVOLVED IN: biological_process unknown; LOCATED IN: plasma membrane; EXPRESSED IN: 19 plant structures; EXPRESSED DURING: 11 growth stages; Has 309 Blast hits to 256 proteins in 99 species: Archae - 0; Bacteria - 11; Metazoa - 192; Fungi - 12; Plants - 36; Viruses - 0; Other Eukaryotes - 58 (source: NCBI BLink).
AT1G35710	66.1062	40.5254	36.0737	Protein kinase family protein with leucine-rich repeat domain
AT1G36160	13.4896	3.92472	3.104	Encodes acetyl-CoA carboxylase. Mutant displays uncoordinated cell divisions which are enhanced by cytokinins. Mutant also has aberrant organization of the apical region in the embryo and abnormal root and shoot development. Essential for very long chain fatty acid elongation.
AT1G36180	1.07784	0.237293	0.209494	acetyl-CoA carboxylase 2 (ACC2)
AT1G42550	46.9235	26.7212	20.9695	Encodes a plant-specific protein of unknown function that appears to be conserved among angiosperms.
AT1G44900	6.58762	2.00182	2.86135	Encodes MCM2 (MINICHROMOSOME MAINTENANCE 2), a protein essential to embryo development. Overexpression results in altered root meristem function.
AT1G44910	5.0699	2.35742	1.50642	Binds the carboxyl-terminal domain (CTD) of the largest subunit of RNA polymerase II and functions as a scaffold for RNA processing machineries.
AT1G45160	9.08649	4.45553	4.63172	Protein kinase superfamily protein
AT1G47900	10.8499	2.80805	2.8547	Plant protein of unknown function (DUF869)
AT1G48090	7.62923	1.9318	1.8035	calcium-dependent lipid-binding family protein
AT1G48120	5.29915	2.83835	1.87571	hydrolases;protein serine/threonine phosphatases
AT1G48490	8.41638	5.00432	4.98909	Protein kinase superfamily protein
AT1G48540	17.6649	8.80381	9.92224	Outer arm dynein light chain 1 protein
AT1G48650	10.8825	3.3875	3.59531	DEA(D/H)-box RNA helicase family protein
AT1G49340	9.85681	4.96477	4.56698	Encodes a phosphatidylinositol 4-kinase that is expressed in inflorescences and shoots.
AT1G49630	7.13507	3.20207	3.27142	Zinc metalloprotease pitrilysin subfamily A. Signal peptide degrading enzyme targeted to mitochondria and chloroplasts. Expressed in flower, leaf and root. Not expressed in silique and shoot.
AT1G50030	8.27798	1.86492	1.8771	Related to TOR proteins from yeast and mammals, regulators of cell growth in response to nutrient availability. TOR proteins belong to the family of phosphatidylinositol 3-kinase and are targets of the antiproliferative drug rapamycin. AtTOR binds the yeast FKBP12 protein in the presence of Rapamycin, is involved in embryogenesis and is expressed in embryos, endosperm and meristems.
AT1G50200	38.497	22.6765	19.5152	Alanyl-tRNA synthetase
AT1G50410	9.3731	3.38346	3.98277	SNF2 domain-containing protein / helicase domain-containing protein / zinc finger protein-related
AT1G50660	14.6758	4.95204	3.30611	unknown protein; INVOLVED IN: biological_process unknown; LOCATED IN: chloroplast; EXPRESSED IN: 22 plant structures; EXPRESSED DURING: 13 growth stages; BEST Arabidopsis thaliana protein match is: unknown protein (TAIR:AT3G20350.1); Has 21445 Blast hits to 15134 proteins in 1325 species: Archae - 461; Bacteria - 2309; Metazoa - 11052; Fungi - 1737; Plants - 1035; Viruses - 42; Other Eukaryotes -…
AT1G50840	15.109	8.24656	7.99422	DNA Polymerase gamma2. Dual targeting to mitochondria and plastids due to alternative translation initiation.
AT1G50920	60.0659	37.8765	27.4537	Nucleolar GTP-binding protein
AT1G52360	29.8165	13.4079	15.9472	Coatomer, beta' subunit
AT1G53165	5.46912	2.56157	2.13989	Protein kinase superfamily protein
AT1G53390	12.8006	8.40433	8.17545	P-loop containing nucleoside triphosphate hydrolases superfamily protein
AT1G53430	9.29762	4.32436	4.02668	Leucine-rich repeat transmembrane protein kinase
AT1G53440	13.2837	5.98822	5.81945	Leucine-rich repeat transmembrane protein kinase
AT1G53590	9.05984	4.76352	4.54383	Calcium-dependent lipid-binding (CaLB domain) family protein
AT1G53780	21.6553	13.4106	11.4478	peptidyl-prolyl cis-trans isomerases;hydrolases;nucleoside-triphosphatases;ATP binding;nucleotide binding;ATPases
AT1G53800	35.768	15.5499	15.6533	unknown protein; BEST Arabidopsis thaliana protein match is: unknown protein (TAIR:AT1G53250.1); Has 35333 Blast hits to 34131 proteins in 2444 species: Archae - 798; Bacteria - 22429; Metazoa - 974; Fungi - 991; Plants - 531; Viruses - 0; Other Eukaryotes - 9610 (source: NCBI BLink).
AT1G54490	12.1276	6.25234	5.06481	Involved in the ethylene response. XRN4 does not appear to regulate ethylene signaling via an RNA-INDUCED SILENCING COMPLEX-based RNA silencing mechanism but acts by independent means. Endogenous suppressor of posttranscriptional gene silencing.
AT1G55250	7.47869	2.72559	2.20002	Encodes one of two orthologous E3 ubiquitin ligases in Arabidopsis that are involved in monoubiquitination of histone H2B.
AT1G55325	8.74131	4.17855	3.37701	Encodes the Arabidopsis homolog of the transcriptional regulator MED13, is dynamically expressed during embryogenesis and regulates both developmental timing and the radial pattern formation.
AT1G55350	13.4125	7.0775	5.36818	Similar to maize DEK1, a gene encoding a membrane protein of the calpain gene superfamily required for aleurone cell development in the endosperm of maize grains. A key component of the embryonic L1 cell-layer specification pathway.
AT1G55490	207.378	79.7415	53.2192	encodes the beta subunit of the chloroplast chaperonin 60, a homologue of bacterial GroEL. Mutants in this gene develops lesions on its leaves, expresses systemic acquired resistance (SAR) and develops accelerated cell death to heat shock stress. The protein has molecular chaperone activity for suppressing protein aggregation in vitro.
AT1G55540	3.32952	1.47142	1.02146	Nuclear pore complex protein
AT1G55860	12.6609	2.53259	1.91048	encodes a ubiquitin-protein ligase containing a HECT domain. There are six other HECT-domain UPLs in Arabidopsis.
AT1G56290	5.11491	2.23936	1.58161	CwfJ-like family protein
AT1G57820	10.8222	4.52113	2.83838	Encodes a 645-amino acid methylcytosine-binding protein with a PHD domain, two RING finger domains, and an SRA domain that is involved in centromere heterochromatinization. This protein functions as an E3 ubiquitin ligase in vitro. The protein has been shown to bind to methylated cytosines of CG, CNG and CNN motifs via its SRA domain but has a preference for the former. It plays a role in the est…
AT1G58025	10.7071	3.59628	5.47837	DNA-binding bromodomain-containing protein
AT1G58060	4.20278	2.20589	2.15464	RNA helicase family protein
AT1G58230	7.2459	2.59505	2.80787	binding
AT1G58250	8.26734	3.01754	2.70197	SABRE, putative gene of unknown function, homologous to maize apt1 gene. Required for normal cell expansion in the root cortex. The sabre mutation results in abnormal cell expansion. Encodes a rare message; very low level of expression was detected in roots and shoots.
AT1G59540	2.43945	0.408632	0.288608	Encodes a kinesin-like protein.
AT1G59610	12.7466	8.02999	6.17136	A high molecular weight GTPase whose GTP-binding domain shows a low homology to those of other plant dynamin-like proteins.Contains a pleckstrin homologous domain. DRP2B and DRP1A participate together in clathrin-coated vesicle formation during endocytosis.
AT1G59820	7.78662	3.82755	4.74906	Encodes a phospholipid translocase. Involved in secretory vesicle formation from trans-Golgi in peripheral columella cells at the root tip. Mutants have short primary roots and grow slower.
AT1G60200	24.3421	11.807	8.00474	splicing factor PWI domain-containing protein / RNA recognition motif (RRM)-containing protein
AT1G60590	22.3891	12.8842	9.12555	Pectin lyase-like superfamily protein
AT1G60860	5.3429	1.47589	1.92018	A member of ARF GAP domain (AGD), A thaliana has 15 members, grouped into four classes. AGD2 belongs to the class 1, together with AGD1, AGD3, and AGD4.
AT1G61100	14.1945	5.73275	4.70598	disease resistance protein (TIR class), putative
AT1G61210	3.75547	1.6019	1.09489	Transducin/WD40 repeat-like superfamily protein
AT1G61690	8.54873	2.4418	2.60694	phosphoinositide binding
AT1G62020	21.9996	12.3573	10.4434	Coatomer, alpha subunit
AT1G62310	12.1247	2.97999	6.0676	transcription factor jumonji (jmjC) domain-containing protein
AT1G62740	21.4712	10.5485	7.18878	stress-inducible protein, putative
AT1G62750	138.847	54.9552	35.6413	Nuclear encoded protein consists of the five domains conserved in EF-G proteins, with two GTP-binding sites in the first domain, and an additional transit peptide at the N-terminus. Localized in chloroplasts. Point mutation results in a delay in the onset of germination. At early developmental stage embryos still contain undifferentiated proplastids. The greening of cotyledons is severely impaire…
AT1G63100	11.507	3.83126	6.05614	GRAS family transcription factor
AT1G63490	4.23134	1.80488	0.959489	transcription factor jumonji (jmjC) domain-containing protein
AT1G63640	4.66435	1.47299	1.52583	P-loop nucleoside triphosphate hydrolases superfamily protein with CH (Calponin Homology) domain
AT1G63700	13.8927	8.1939	6.37833	Member of MEKK subfamily, a component of the stomatal development regulatory pathway. Mutations in this locus result in embryo lethality.
AT1G63810	7.17008	3.39026	3.76906	CONTAINS InterPro DOMAIN/s: Nrap protein (InterPro:IPR005554); Has 396 Blast hits to 382 proteins in 182 species: Archae - 3; Bacteria - 2; Metazoa - 142; Fungi - 146; Plants - 43; Viruses - 0; Other Eukaryotes - 60 (source: NCBI BLink).
AT1G64050	12.2495	6.37755	6.10586	unknown protein; INVOLVED IN: biological_process unknown; LOCATED IN: cellular_component unknown; EXPRESSED IN: 22 plant structures; EXPRESSED DURING: 13 growth stages.
AT1G64330	17.562	4.75746	10.0803	myosin heavy chain-related
AT1G64430	19.6874	12.1997	7.61736	Pentatricopeptide repeat (PPR) superfamily protein
AT1G64570	9.51284	2.85058	2.53375	Homeodomain-like superfamily protein
AT1G64790	12.5027	3.86913	4.00426	ILITYHIA (ILA) is a HEAT repeat protein involved in plant immunity. The gene is also involved in systemic acquired resistance induced by P. syringae expressing avrRps4. Loss-of-function mutants of ILA caused pleiotropic defects in the mutant plants. The mutant plants are smaller in size and the leaves are serrated and yellow to light green in color.
AT1G65010	22.6623	3.48237	4.39624	Putative role in flower development. Comparison of SALK_061426C to Columbia wild type in normal lighting and under low light of 33 micromoles per meter-squared per second resulted in a trend toward earlier bolting in the mutant under low light (P=0.055) (Ann Stapleton and Patrick Pridgen, 2009, personal communication).
AT1G65060	12.3259	6.33179	4.12595	encodes an isoform of 4-coumarate:CoA ligase (4CL), which is involved in the last step of the general phenylpropanoid pathway. mRNA levels are not induced in response to wounding or to fungal infection by P. parasitica. mRNA is expressed in flowers, to a lesser degree in mature leaves and siliques and marginally in seedling roots and bolting stems of mature plants. The catalytic efficiency was in…
AT1G65070	14.1168	8.44347	7.07374	DNA mismatch repair protein MutS, type 2
AT1G65440	17.4945	5.69079	4.60839	Related to yeast Spt6 protein, which functions as part of a protein complex in transcription initiation and also plays a role in chromatin structure / assembly.
AT1G65660	18.6027	8.39075	8.91674	Encodes a CCHC zinc finger protein that may function as a step II splicing factor. In an epigenetic allele of SMP1 (in which SMP1 and SMP2 mRNA is reduced) organs are smaller and contain fewer cells.
AT1G67120	3.00665	0.595737	0.576592	ATPases;nucleotide binding;ATP binding;nucleoside-triphosphatases;transcription factor binding
AT1G67140	7.51452	2.98954	3.51908	HEAT repeat-containing protein
AT1G67230	17.2139	3.914	3.96738	Encodes a nuclear coiled-coil protein related to the carrot peripheral nuclear protein NMCP1 that is involved in the determination of plant nuclear structure.
AT1G67310	12.3352	5.81637	7.59808	Calmodulin-binding transcription activator protein with CG-1 and Ankyrin domains
AT1G67720	8.62119	4.86241	4.11138	Leucine-rich repeat protein kinase family protein
AT1G67890	9.06306	5.21843	5.23942	PAS domain-containing protein tyrosine kinase family protein
AT1G68060	19.9219	7.8422	7.75821	Encodes a microtubule associated protein (MAP70-1). Expressed in all tissues.
AT1G68720	12.5269	4.41551	4.59326	Encodes the chloroplastic A-to-I tRNA editing enzyme.
AT1G68790	8.71168	1.72274	1.95796	little nuclei3
AT1G68890	12.2271	4.7714	4.56941	Homologous to the four eubacterial men genes involved in menanoquinone biosynthesis. Studies of mutants defective in this gene demonstrated its involvement in phylloquinone biosynthesis in Arabidopsis.
AT1G68910	15.1335	5.0426	8.78002	Encodes one of the WPP domain-interacting proteins (WIT1/AT5G11390, WIT2/AT1G68910) required for RanGAP nuclear envelope association in root tip cells. Ran GTPase plays essential roles in multiple cellular processes, including nucleocytoplasmic transport, spindle formation, and postmitotic nuclear envelope reassembly. The cytoplasmic Ran GTPase activating protein RanGAP is critical to establish a…
AT1G68990	11.0796	6.221	6.31018	MGP3 (male gametophyte-defective 3) belongs to a small family of nuclear-encoded Phage type RNA polymerases (RPOTs) involved in the transcription of mitochondrial genes in Arabidopsis thaliana. Mutation in MGP 3 significantly retarded pollen tube growth and caused defective embryo development.
AT1G69040	32.7664	20.8396	21.0714	ACT-domain containing protein involved in feedback regulation of amino acid metabolism
AT1G69070	9.07915	2.92136	5.06774	FUNCTIONS IN: molecular_function unknown; INVOLVED IN: biological_process unknown; LOCATED IN: cellular_component unknown; EXPRESSED IN: 23 plant structures; EXPRESSED DURING: 13 growth stages; CONTAINS InterPro DOMAIN/s: Nop14-like protein (InterPro:IPR007276); Has 69842 Blast hits to 35213 proteins in 1572 species: Archae - 363; Bacteria - 20593; Metazoa - 20851; Fungi - 8010; Plants - 2912; Vi…
AT1G69200	24.5086	12.0455	13.338	Encodes a fructokinase-like protein (AT3G54090/FLN1, AT1G69200/FLN2), a member of the pfkB-carbohydrate kinase family. FLN1 and FLN2 are potential plastidial thioredoxin z (TRX z) targets.
AT1G69770	11.2789	5.71564	6.54372	Encodes a chromomethylase involved in methylating cytosine residues at non-CG sites. Involved in preferentially methylating transposon-related sequences, reducing their mobility. CMT3 interacts with an Arabidopsis homologue of HP1 (heterochromatin protein 1), which in turn interacts with methylated histones. Involved in gene silencing.
AT1G70060	7.14198	1.97923	2.32981	Encodes a homolog of the transcriptional repressor SIN3 (AT1G24190).
AT1G70070	18.9916	8.86534	8.50577	Allelic to ISE2(increased size exclusion limit of plasmodesmata 2). Mutants maintain dilated plasmodesmata at the embryonic torpedo stage.
AT1G70320	28.0103	6.2798	4.89018	encodes a ubiquitin-protein ligase-like protein containing a HECT domain. There are six other HECT-domain UPLs in Arabidopsis.
AT1G70620	19.9685	8.19286	5.09646	cyclin-related
AT1G71220	19.8394	8.156	7.33873	Encodes UDP-glucose:glycoprotein glucosyltransferase. Non-receptor component required for EFR-mediated immunity. Mutants show de-repressed anthocyanin accumulation in the presence of elf18, and EFR accumulation and signalling.
AT1G71710	14.406	8.72856	8.26439	DNAse I-like superfamily protein
AT1G71720	27.8606	16.1342	13.9693	Nucleic acid-binding proteins superfamily
AT1G71820	15.6708	8.45979	9.95827	Encodes a member of the exocyst complex gene family. The exocyst is a protein complex involved in tethering vesicles to the plasma membrane during regulated or polarized secretion.
AT1G72090	11.1832	5.67208	5.26437	Methylthiotransferase
AT1G72150	96.8872	62.0621	45.5409	novel cell-plate-associated protein that is related in sequence to proteins involved in membrane trafficking in other eukaryotes
AT1G72390	8.12545	4.54044	2.47543	CONTAINS InterPro DOMAIN/s: Spt20 family (InterPro:IPR021950); Has 8778 Blast hits to 7244 proteins in 477 species: Archae - 6; Bacteria - 326; Metazoa - 4198; Fungi - 1506; Plants - 923; Viruses - 22; Other Eukaryotes - 1797 (source: NCBI BLink).
AT1G72410	8.78745	3.01527	2.67759	COP1-interacting protein-related
AT1G72440	12.9678	4.9304	5.33942	Encodes SLOW WALKER2 (SWA2), a NOC1/Mak21 homologue. Essential for coordinated cell cycle progression during female gametophyte development.
AT1G72700	10.0123	5.84763	6.47851	ATPase E1-E2 type family protein / haloacid dehalogenase-like hydrolase family protein
AT1G73080	7.19533	2.98541	1.86468	Encodes a leucine-rich repeat receptor kinase. Functions as a receptor for AtPep1 to amplify innate immunity response to pathogen attacks.
AT1G73370	2.82511	0.450388	0.795248	Encodes a protein with sucrose synthase activity (SUS6).
AT1G73460	8.72221	3.56497	4.19644	Protein kinase superfamily protein
AT1G73960	8.98424	3.41121	3.66114	TBP-associated factor 2
AT1G74160	9.051	2.74741	3.17187	unknown protein; BEST Arabidopsis thaliana protein match is: unknown protein (TAIR:AT1G18620.1); Has 3407 Blast hits to 2217 proteins in 314 species: Archae - 0; Bacteria - 264; Metazoa - 1296; Fungi - 318; Plants - 346; Viruses - 34; Other Eukaryotes - 1149 (source: NCBI BLink).
AT1G74250	10.5339	3.31534	3.90258	DNAJ heat shock N-terminal domain-containing protein
AT1G74260	20.3707	11.5935	9.49114	Encodes formylglycinamidine ribonucleotide synthase an enzyme involved in de novo purine biosynthesis. PUR4 is localizes to the chloroplast and mitochondria. Loss of PUR4 function affects male but not female gametophyte development.
AT1G74690	26.7893	11.5102	9.07002	IQ-domain 31
AT1G75310	3.29506	0.796546	0.351614	auxin-like 1 protein
AT1G75660	21.5239	13.1815	12.4568	Encodes a protein with similarity to yeast 5'-3'exonucleases and can functionally complement the yeast mutations. In Arabidopsis XRN3 acts as a suppressor of posttranscriptional gene silencing. Mutants accumulate excised miRNA products suggesting that XRN3 is involved in degradation of these products.
AT1G76580	7.00995	3.81626	3.73201	Squamosa promoter-binding protein-like (SBP domain) transcription factor family protein
AT1G76740	0.840345	0.0925033	0.0544442	unknown protein; BEST Arabidopsis thaliana protein match is: unknown protein (TAIR:AT1G76840.1); Has 3683 Blast hits to 2942 proteins in 407 species: Archae - 9; Bacteria - 440; Metazoa - 1472; Fungi - 269; Plants - 192; Viruses - 8; Other Eukaryotes - 1293 (source: NCBI BLink).
AT1G76810	26.9033	7.77998	7.59306	eukaryotic translation initiation factor 2 (eIF-2) family protein
AT1G76850	16.7628	8.65158	8.53451	Encodes a member of the exocyst complex gene family. The exocyst is a protein complex involved in tethering vesicles to the plasma membrane during regulated or polarized secretion.
AT1G77030	12.1313	4.79169	4.71578	hydrolases, acting on acid anhydrides, in phosphorus-containing anhydrides;ATP-dependent helicases;nucleic acid binding;ATP binding;RNA binding;helicases
AT1G77180	32.8861	16.6993	13.8287	Encodes a putative transcriptional factor. Shows transcriptional activator activity in yeast. Involved in response to abscisic acid, salt and osmotic stress.
AT1G77270	4.56947	1.45992	1.11198	unknown protein; BEST Arabidopsis thaliana protein match is: unknown protein (TAIR:AT3G07730.1); Has 428 Blast hits to 388 proteins in 92 species: Archae - 0; Bacteria - 31; Metazoa - 189; Fungi - 10; Plants - 97; Viruses - 0; Other Eukaryotes - 101 (source: NCBI BLink).
AT1G77300	6.5958	1.90589	1.36368	Encodes a protein with histone lysine N-methyltransferase activity required specifically for the trimethylation of H3-K4 in FLC chromatin (and not in H3-K36 dimethylation). Acts as an inhibitor of flowering specifically involved in the autonomous promotion pathway. EFS also regulates the expression of genes involved in carotenoid biosynthesis.Modification of histone methylation at the CRTISO locu…
AT1G77460	4.63863	1.37472	0.68325	Armadillo/beta-catenin-like repeat ; C2 calcium/lipid-binding domain (CaLB) protein
AT1G77500	4.00205	1.64467	1.45199	Protein of unknown function (DUF630 and DUF632)
AT1G77580	5.98644	1.72003	2.3008	Plant protein of unknown function (DUF869)
AT1G77590	15.5162	9.97764	10.0237	Encodes major plastidic long chain acyl-CoA synthetase with a slight substrate preference of oleic acid over any of the other fatty acids.
AT1G77600	5.1325	1.42557	2.00288	ARM repeat superfamily protein
AT1G77620	2.55605	0.656516	0.843059	P-loop containing nucleoside triphosphate hydrolases superfamily protein
AT1G77800	16.2544	5.7605	5.70208	PHD finger family protein
AT1G78580	6.95535	2.8493	1.99643	Encodes an enzyme putatively involved in trehalose biosynthesis. The protein has a trehalose synthase (TPS)-like domain but no trehalose phosphatase (TPP)-like domain. ATTPS1 is able to complement yeast tps1 mutants in vivo. The gene product modulates cell growth but not cell differentiation by determining cell wall deposition and cell division.
AT1G79000	10.7873	2.63464	2.2277	Homologous to CREB-binding protein, a co-activator of transcription with histone acetyl-transferase activity. No single prior lysine acetylation is sufficient to block HAC1 acetylation of the H3 or H4 peptides, suggesting that HAC1, HAC5, and HAC12 can acetylate any of several lysines present in the peptides. HAM2 acetylates histone H4 lysine 5. A plant line expressing an RNAi construct targeted …
AT1G79150	6.26176	2.05654	2.14149	binding
AT1G79280	4.85923	1.21524	1.1212	Encodes a 237-kDA protein with similarity to vertebrate Tpr, a long coiled-coil proteins of nuclear pore inner basket filaments. It is localized to the inner surface of the nuclear envelope and is a component of the nuclear pore-associated steps of sumoylation and mRNA export in plants. Mutations affect flowering time regulation and other developmental processes. Probably acts in the same pathway…
AT1G79350	7.67221	4.24435	4.3419	RING/FYVE/PHD zinc finger superfamily protein
AT1G79560	18.2081	6.8909	4.53074	Encodes an FtsH protease that is localized to the chloroplast. Mutations in this locus result in embryo lethality.
AT1G79570	10.7851	6.12348	4.691	Protein kinase superfamily protein with octicosapeptide/Phox/Bem1p domain
AT1G79830	10.5311	4.08784	3.6628	This gene is predicted to encode a protein that functions as a Golgi apparatus structural component known as a golgin in mammals and yeast. A fluorescently-tagged version of GC5 co-localizes with Golgi markers, and this localization appears to be replicated using the C-terminal (139 aa) portion of the protein. The C-terminal portion of the protein can also specifically interact with two members o…
AT1G79950	5.21601	2.56395	2.12083	RAD3-like DNA-binding helicase protein
AT1G80070	30.3617	9.61237	8.32088	a genetic locus involved in embryogenesis. Mutations in this locus result in an abnormal suspensor and embryo lethality.
AT1G80410	32.0297	16.7255	14.726	tetratricopeptide repeat (TPR)-containing protein
AT1G80490	10.2345	6.45749	4.57423	TOPLESS-related 1
AT1G80680	13.9964	8.22268	8.20625	Mutant has early-flowering phenotype, encodes a putative nucleoporin. Required for the activation of downstream defense pathways by the snc1 mutation. Involved in basal resistance against bacterial pathogens.
AT1G80790	17.4776	7.94943	6.71539	XH/XS domain-containing protein
AT1G80930	30.3627	9.77042	10.7969	MIF4G domain-containing protein / MA3 domain-containing protein
AT2G01010	11.9612	4.90756	4.50875	rRNA
AT2G01190	14.0702	8.30071	6.68018	Octicosapeptide/Phox/Bem1p family protein
AT2G01830	8.75273	3.60883	2.71597	Histidine kinase: cytokinin-binding receptor that transduces cytokinin signals across the plasma membrane
AT2G02480	3.03591	0.675799	0.673117	STICHEL mutant shows trichomes with fewer than normal branches.
AT2G02560	12.2081	6.28888	7.09178	Arabidopsis thaliana homolog of human CAND1 (cullin-associated and neddylation-dissociated). Putative similarity to TBP-interacting protein TIP120. Ubiquitously expressed in plant tissues throughout development. T-DNA insertion mutant plants were completely sterile and resistant to sirtinol and auxin, but not to gibberellins or brassinolide. Displayed developmental phenotypes similar to those of …
AT2G02790	15.8975	6.0725	6.77839	IQ-domain 29
AT2G03140	9.39755	2.40124	2.29659	alpha/beta-Hydrolases superfamily protein
AT2G03150	7.08843	1.82065	1.67976	ATP/GTP-binding protein family
AT2G04030	116.429	67.992	75.6629	Encodes a chloroplast-targeted 90-kDa heat shock protein located in the stroma involved in red-light mediated deetiolation response. Mutants are resistant to chlorate, have elongated hypocotyls in light, and affect the expression of NR2, CAB, and RBCS but NOT NR1 and NiR.
AT2G04270	16.1302	8.17525	7.74561	Similar to E.coli endoribonuclease E. Functions as a ribonuclease, is located in the chloroplast, and is involved in chloroplast development. Loss of function mutants are white and arrest at the cotyledon stage. The phenotype is rescued by providing sucrose.
AT2G05120	8.10831	4.25498	3.29684	Nucleoporin, Nup133/Nup155-like
AT2G06210	12.003	3.74791	4.34062	Encodes a yeast CTR9 homolog that is involved in the control of flowering time by elevating FLC expression to a level that creates the vernalization-responsive, winter-annual habit. Yeast CTR9 is a component of a five-member PAF1 complex that associates with RNA pol II and is thought to regulate gene expression by recruiting SET1 (a histone 3 Lys 4 [H3-K4] methyl transferase) to the initially tra…
AT2G06990	11.8978	7.29549	6.7638	encodes a putative DExH-box RNA helicase that acts redundantly with HEN1, HUA1, and HUA2 in the specification of floral organ identity in the third whorl.
AT2G07360	20.1055	12.6706	11.9695	SH3 domain-containing protein
AT2G07690	9.46831	2.90072	4.24229	Member of the minichromosome maintenance complex, involved in DNA replication initiation. Abundant in proliferating and endocycling tissues. Localized in the nucleus during G1, S and G2 phases of the cell cycle, and are released into the cytoplasmic compartment during mitosis. Binds chromatin.
AT2G13370	8.93931	2.11382	2.48824	chromatin remodeling 5
AT2G13540	11.2931	6.50748	5.87872	Encodes a nuclear cap-binding protein that forms a heterodimeric complex with CBP20 and is involved in ABA signaling and flowering. Mutants are early flowering and exhibit hypersensitive response to ABA in germination inhibition.Loss of ABH1 function results in abnormal processing of mRNAs for several important floral regulators (FLC, CO, FLM). Analysis of loss of function mutations suggests a ro…
AT2G16485	10.5936	3.2958	3.29314	nucleic acid binding;zinc ion binding;DNA binding
AT2G16920	8.96591	5.19624	4.65699	ubiquitin-conjugating enzyme 23
AT2G16940	29.8362	17.2901	15.9914	Splicing factor, CC1-like
AT2G17410	11.0589	4.29906	3.25321	ARID/BRIGHT DNA-binding domain-containing protein
AT2G17510	9.84223	4.33365	3.58683	ribonuclease II family protein
AT2G17820	9.10694	3.80327	3.53111	Encodes a member of the histidine kinase family.
AT2G17930	6.72005	1.51105	1.10626	Phosphatidylinositol 3- and 4-kinase family protein with FAT domain
AT2G17980	18.492	11.0931	11.0318	member of SLY1 Gene Family
AT2G18220	11.6478	3.02225	4.52783	Noc2p family
AT2G18790	19.047	8.61097	7.07623	Red/far-red photoreceptor involved in the regulation of de-etiolation. Exists in two inter-convertible forms: Pr and Pfr (active). Involved in the light-promotion of seed germination and in the shade avoidance response.
AT2G19110	4.34692	1.19219	1.20289	Encodes a protein with similarity to Zn ATPase. Can rescue Zn deficiency in yeast and Cd resistance, suggesting a role in Zn and Cd transport.
AT2G19390	4.26309	2.25531	1.32739	unknown protein; BEST Arabidopsis thaliana protein match is: unknown protein (TAIR:AT4G29790.1); Has 203 Blast hits to 188 proteins in 60 species: Archae - 0; Bacteria - 11; Metazoa - 24; Fungi - 34; Plants - 93; Viruses - 0; Other Eukaryotes - 41 (source: NCBI BLink).
AT2G19950	4.4001	1.24042	1.26545	This gene is predicted to encode a protein that functions as a Golgi apparatus structural component known as a golgin in mammals and yeast. A fluorescently-tagged version of GC1 co-localizes with Golgi markers, and this localization appears to be replicated using the C-terminal (558-715 aa) portion of the protein.
AT2G20190	16.1795	8.35653	7.28449	Encodes a microtubule-associated protein that is involved in both cell division and cell expansion. It likely promotes microtubule stability.
AT2G20240	6.04357	2.72381	1.86171	Protein of unknown function (DUF3741)
AT2G20290	2.69451	0.53113	0.170512	member of Myosin-like proteins
AT2G21140	40.1856	24.635	24.971	Proline-rich protein expressed in expanding leaves, stems, flowers, and siliques.
AT2G21300	5.78698	1.65419	1.86254	ATP binding microtubule motor family protein
AT2G21380	10.4136	4.49111	3.87685	Kinesin motor family protein
AT2G21440	7.22568	2.91642	2.18464	RNA-binding (RRM/RBD/RNP motifs) family protein
AT2G21790	30.9016	16.4566	12.6858	encodes large subunit of ribonucleotide reductase involved in the production of deoxyribonucleoside triphosphates (dNTPs) for DNA replication and repair
AT2G22125	29.0121	14.7475	11.5242	binding
AT2G22300	14.0266	5.83889	7.23872	Encodes a putative CAM binding transcription factor. Loss of function mutations show enhanced resistance to fungal and bacterial pathogens suggesting that CAMTA functions to suppress defense responses.
AT2G22400	16.5702	10.263	10.654	S-adenosyl-L-methionine-dependent methyltransferases superfamily protein
AT2G22610	2.14645	0.254452	0.299523	Di-glucose binding protein with Kinesin motor domain
AT2G22740	8.3562	3.67933	4.42948	Encodes a SU(VAR)3-9 homolog, a methyltransferase involved in histone methylation. The protein was shown to bind to methylated cytosines of CG, CNG and CNN motifs but has a preference for the latter two. This is a member of a subfamily of SET proteins that shares a conserved SRA domain.
AT2G22795	28.6406	6.41536	7.14895	unknown protein; BEST Arabidopsis thaliana protein match is: unknown protein (TAIR:AT4G37820.1); Has 799854 Blast hits to 188815 proteins in 4452 species: Archae - 4529; Bacteria - 144236; Metazoa - 287749; Fungi - 87083; Plants - 43826; Viruses - 3662; Other Eukaryotes - 228769 (source: NCBI BLink).
AT2G23740	5.01085	2.24038	1.90778	nucleic acid binding;sequence-specific DNA binding transcription factors;zinc ion binding
AT2G24050	11.646	6.48994	4.90437	Encodes a putative eukaryotic translation initiation factor.
AT2G24120	20.7071	11.3096	12.8092	DNA/RNA polymerases superfamily protein
AT2G25050	4.74563	1.44053	1.69569	Actin-binding FH2 (Formin Homology) protein
AT2G25170	14.802	5.50615	5.26618	Encodes a SWI/SWF nuclear-localized chromatin remodeling factor of the CHD3 group. Involved in post-germination repression of embryonic development. Acts with GA to establish repression of embryonic genes upon germination. Protein preferentially accumulates in differentiating tissues. Loss of function alleles are associated with expression of embryonic traits in adult plants and derepression of e…
AT2G25320	9.1023	4.90116	3.73015	TRAF-like family protein
AT2G25660	7.3187	3.62074	2.7911	embryo defective 2410
AT2G25730	24.3842	8.46452	8.69456	unknown protein; LOCATED IN: cellular_component unknown; EXPRESSED IN: 23 plant structures; EXPRESSED DURING: 14 growth stages.
AT2G26140	38.3171	25.4881	23.2009	encodes an FtsH protease that is localized to the mitochondrion
AT2G26330	20.1554	10.0373	11.4958	Homologous to receptor protein kinases. Involved in specification of organs originating from the shoot apical meristem. Contains a cytoplasmic protein kinase catalytic domain, a transmembrane region, and an extracellular leucine-rich repeat. ER has been identified as a quantitative trait locus for transpiration efficiency by influencing epidermal and mesophyll development, stomatal density and po…
AT2G26570	12.2867	4.60806	2.76146	Encodes a coiled-coil protein WEB1 (weak chloroplast movement under blue light 1). WEB1, together with another coiled-coil protein WEB2/PMI2 (At1g66840), maintains the chloroplast photorelocation movement velocity.
AT2G26890	11.2222	5.01846	2.90825	GRV2 has sequence similarity to the C. elegans protein RME-8 which is involved in endocytosis. grv2 mutants result in a reduction in gravitropic response in hypocotyls and shoots but do not affect root gravitropism. The mutants are defective in amyloplast sedimentation.
AT2G26910	21.1179	9.2714	9.35455	pleiotropic drug resistance 4
AT2G26920	8.32624	2.77696	2.59253	Ubiquitin-associated/translation elongation factor EF1B protein
AT2G27040	10.8975	5.93937	3.45552	AGO4 is a member of a class of PAZ/PIWI domain containing proteins involved in siRNA mediated gene silencing.Loss of function mutations have reduced site specific CpNpG and CpHpH methylation and increased susceptibility to bacterial pathogens.
AT2G27110	10.7148	6.3671	5.93003	FAR1-related sequence 3
AT2G27170	9.5553	3.32689	3.65938	Encodes a member of the Arabidopsis cohesin complex that is essential for viability and sister chromatid alignment.
AT2G28000	261.248	159.552	115.476	Encodes chaperonin-60 alpha, a molecular chaperone involved in Rubisco folding. Mutants display aberrant chloroplast and embryo development.
AT2G28290	5.60584	1.28206	1.06801	Encodes a SWI2/SNF2-like protein in the SNF2 subclass. Homozygous plants with null mutations exhibit premature termination of the meristem and carpelloid structures from the inflorescence meristem. Co-activator of floral homeotic gene expression. Acts with LFY to regulate shoot apical meristem identity. Required for meristem maintenance. Regulates flowering under a non-inductive photoperiod. It p…
AT2G28360	8.28451	3.46763	2.69031	SIT4 phosphatase-associated family protein
AT2G28450	7.82472	3.13523	2.27112	zinc finger (CCCH-type) family protein
AT2G28470	24.4421	11.3567	11.3755	putative beta-galactosidase (BGAL8 gene)
AT2G28540	16.056	9.10262	8.97944	RNA binding (RRM/RBD/RNP motifs) family protein
AT2G29510	22.5954	12.8063	10.3321	Protein of unknown function (DUF3527)
AT2G29890	5.02506	1.05601	1.9889	Encodes a ubiquitously expressed villin-like protein, whose mRNA may be alternatively processed. Villin belongs to a superfamily of actin binding proteins called the villin/gelsolin family. Animal villins are involved in actin binding. VLN1 protein co-localizes with actin filaments in several assays. VLN1 binds and bundles F-actin in a calcium-independent manner. It does not nucleate, cap or seve…
AT2G31890	16.7376	10.6259	7.06562	Protein contains putative RNA binding domain. Expressed in response to Pseudomonas syringae infection. Resistance requires silencing of AtRAP suggesting it functions as a negative regulator of plant disease resistance.
AT2G31960	12.6378	5.88559	4.99663	encodes a protein similar to callose synthase
AT2G31970	3.40547	1.03973	0.641086	Encodes the Arabidopsis RAD50 homologue. It is involved in double strand break repair. Component of the meiotic recombination complex that processes meiotic double-strand-breaks to produce single-stranded DNA ends, which act in the homology search and recombination. Accumulates in the nucleus during meiotic prophase, a process regulated by PHS1.
AT2G32240	19.4969	4.63739	3.29803	FUNCTIONS IN: molecular_function unknown; INVOLVED IN: response to cadmium ion; LOCATED IN: plasma membrane; EXPRESSED IN: 25 plant structures; EXPRESSED DURING: 13 growth stages; CONTAINS InterPro DOMAIN/s: Prefoldin (InterPro:IPR009053); BEST Arabidopsis thaliana protein match is: unknown protein (TAIR:AT1G05320.3); Has 470429 Blast hits to 168274 proteins in 4282 species: Archae - 6896; Bacter…
AT2G32730	30.542	16.7198	13.0714	26S proteasome regulatory complex, non-ATPase subcomplex, Rpn2/Psmd1 subunit
AT2G32910	16.5758	10.164	8.04679	DCD (Development and Cell Death) domain protein
AT2G33210	28.1255	16.1256	15.3548	heat shock protein 60-2
AT2G33435	4.53889	1.57027	1.00822	RNA-binding (RRM/RBD/RNP motifs) family protein
AT2G33540	8.03003	4.67835	4.85566	C-terminal domain phosphatase-like 3
AT2G33730	23.5994	13.1236	11.5104	P-loop containing nucleoside triphosphate hydrolases superfamily protein
AT2G33770	22.1782	13.9246	13.4109	Encodes a ubiquitin-conjugating E2 enzyme. UBC24 mRNA accumulation is suppressed by miR399f, miR399b and miR399c. Involved in phosphate starvation response.
AT2G33850	76.1834	35.9226	32.2298	unknown protein; FUNCTIONS IN: molecular_function unknown; INVOLVED IN: biological_process unknown; LOCATED IN: endomembrane system; EXPRESSED IN: 17 plant structures; EXPRESSED DURING: 9 growth stages; BEST Arabidopsis thaliana protein match is: unknown protein (TAIR:AT1G28400.1); Has 3053 Blast hits to 2119 proteins in 133 species: Archae - 6; Bacteria - 52; Metazoa - 135; Fungi - 96; Plants - …
AT2G34170	11.1141	5.55495	4.76794	Protein of unknown function (DUF688)
AT2G34300	5.40906	1.44274	0.849148	S-adenosyl-L-methionine-dependent methyltransferases superfamily protein
AT2G34357	9.41044	3.11494	2.64482	ARM repeat superfamily protein
AT2G34640	23.3683	6.93411	7.2408	Present in transcriptionally active plastid chromosomes. Involved in plastid gene expression.
AT2G34660	10.5502	5.58655	5.85046	encodes a multidrug resistance-associated protein that is MgATP-energized glutathione S-conjugate pump. The expression of this gene is upregulated by herbicide safeners such as benoxacor and fenclorim.
AT2G34680	9.05353	3.69547	2.35258	isolated from differential screening of a cDNA library from auxin-treated root culture. sequence does not show homology to any known proteins and is predicted to be extracellular.
AT2G34780	3.68576	1.44584	0.850971	Encodes a novel protein of unknown function that is essential for embryonic development. Severe loss of function alleles are embryo lethal. Analysis of a partial loss of function allele indicates a role for EMB1611 in regulation of endoreduplication and maintenance of meristem cell fate. It appears to be required for maintaining the CLV-WUS regulatory pathway.
AT2G34930	10.981	5.41219	2.0638	disease resistance family protein / LRR family protein
AT2G35050	35.1554	13.4946	8.96822	Protein kinase superfamily protein with octicosapeptide/Phox/Bem1p domain
AT2G35110	8.52909	4.28814	2.79818	Component of the WAVE protein complex which act as activators of ARP2/3 complex involved in actin nucleation. Required for trichome morphogenesis. Mutant displays distorted trichomes, a phenotype that can be phenocopied by treatment of WT plants with actin-interacting drugs.
AT2G35190	17.2131	9.20324	9.08094	plant-specific SNARE located in cell plate of dividing cells. cofractionates with the cytokinesis-specific syntaxin, KNOLLE, which is required for the formation of the cell plate.
AT2G35630	9.80243	3.21268	2.85642	Member of the MAP215 family of microtubule-associated proteins required to establish interphase arrays of cortical microtubules.Mutants have defects in cytokinesis during pollen development. Vegetative phenotypes observed in temperature sensitive mutants include left-handed organ twisting, isotropic cell expansion and impairment of root hair polarity.
AT2G35750	111.856	53.4002	54.0367	unknown protein; FUNCTIONS IN: molecular_function unknown; INVOLVED IN: biological_process unknown; LOCATED IN: endomembrane system; EXPRESSED IN: 23 plant structures; EXPRESSED DURING: 13 growth stages; Has 1 Blast hits to 1 proteins in 1 species: Archae - 0; Bacteria - 0; Metazoa - 0; Fungi - 0; Plants - 1; Viruses - 0; Other Eukaryotes - 0 (source: NCBI BLink).
AT2G36350	3.75427	0.826524	1.13508	Protein kinase superfamily protein
AT2G36380	6.92622	3.9907	3.90521	pleiotropic drug resistance 6
AT2G36390	75.8056	45.154	33.2315	Encodes a starch branching enzyme (EC.2.4.1.18) similar to SBE2 from maize and rice. Expressed throughout plant tissues.
AT2G36480	5.80497	2.03318	1.62745	ENTH/VHS family protein
AT2G36490	9.35588	2.11223	2.37826	A repressor of transcriptional gene silencing. Functions by demethylating the target promoter DNA. Interacts physically with RPA2/ROR1. In the ros1 mutants, an increase in methylation is observed in a number of gene promoters. Among the loci affected by ros1, a few (RD29A and At1g76930) are affected in cytosine methylation in all sequence contexts (CpG, CpNpG or CpNpN), although many others are a…
AT2G36720	11.841	6.79827	6.52831	Acyl-CoA N-acyltransferase with RING/FYVE/PHD-type zinc finger domain
AT2G36810	9.03138	5.75924	5.27285	ARM repeat superfamily protein
AT2G36850	19.0541	9.07555	6.80583	Encodes GSL8, a member of the Glucan Synthase-Like (GSL) family believed to be involved in the synthesis of the cell wall component callose. GSL8 is required for male gametophyte development and plant growth. Has a role in entry of microspores into mitosis. Also refer to GSL10 (At3g07160).
AT2G36910	12.799	4.9058	3.03621	Belongs to the family of ATP-binding cassette (ABC) transporters. Also known as AtMDR1.Possibly regulates auxin-dependent responses by influencing basipetal auxin transport in the root. Exerts nonredundant, partially overlapping functions with the ABC transporter encoded by AT3G28860. PGP1 mediates cellular efflux of IAA and interacts with PIN genes that may confer an accelerated vectoral compone…
AT2G37230	12.5858	7.42631	5.8621	Tetratricopeptide repeat (TPR)-like superfamily protein
AT2G38040	43.9814	18.3325	12.9822	encodes the carboxyltransferase alpha subunit of acetyl-CoA carboxylase, involved in de novo fatty acid biosynthesis
AT2G38440	10.7277	3.56846	1.80783	Encodes a subunit of the WAVE complex. The WAVE complex is required for activation of ARP2/3 complex which functions in actin microfilament nucleation and branching. Mutations cause defects in both the actin and microtubule cytoskeletons that result in aberrant epidermal cell expansion. itb1 mutants showed irregularities in trichome branch positioning and expansion. The SHD domain of this protein…
AT2G38650	21.5842	13.8263	13.091	galacturonosyltransferase 7
AT2G38770	8.76765	4.1609	3.73927	P-loop containing nucleoside triphosphate hydrolases superfamily protein
AT2G38950	16.634	10.1143	7.90303	Transcription factor jumonji (jmj) family protein / zinc finger (C5HC2 type) family protein
AT2G39190	23.0826	11.7557	10.8727	member of ATH subfamily
AT2G39260	10.4262	4.57482	4.92545	binding;RNA binding
AT2G39280	11.0526	3.11766	3.04333	Ypt/Rab-GAP domain of gyp1p superfamily protein
AT2G39340	10.8733	4.93195	3.56726	SAC3/GANP/Nin1/mts3/eIF-3 p25 family
AT2G39480	8.32291	4.20174	4.73773	P-glycoprotein 6
AT2G39580	12.3658	4.82945	4.40451	CONTAINS InterPro DOMAIN/s: Putative zinc-finger domain (InterPro:IPR019607); Has 249 Blast hits to 219 proteins in 85 species: Archae - 0; Bacteria - 144; Metazoa - 29; Fungi - 8; Plants - 50; Viruses - 0; Other Eukaryotes - 18 (source: NCBI BLink).
AT2G39730	1120.2	736.602	519.634	Rubisco activase, a nuclear-encoded chloroplast protein that consists of two isoforms arising from alternative splicing in most plants. Required for the light activation of rubisco.
AT2G40130	10.265	6.12821	4.86506	Double Clp-N motif-containing P-loop nucleoside triphosphate hydrolases superfamily protein
AT2G40360	31.3768	15.7236	15.822	Transducin/WD40 repeat-like superfamily protein
AT2G40670	21.0641	7.43914	9.15488	response regulator 16
AT2G40770	3.4166	0.740431	0.871583	zinc ion binding;DNA binding;helicases;ATP binding;nucleic acid binding
AT2G40840	45.2742	29.2484	30.0572	Encodes a cytosolic protein with transglucosidase and amylomaltase activity. It is an essential component of the pathway from starch to sucrose and cellular metabolism in leaves at night. The protein binds to heteroglycans and utilizes glucose, mannose and xylose as acceptors. Fucose and galactose can also act as acceptors but less efficiently than the previous three. It was also was also recentl…
AT2G40930	6.34271	3.06273	2.53134	Encodes ubiquitin-specific protease with nuclear localization signals that is likely to be involved in ubiquitin-mediated protein degradation.
AT2G41220	7.67864	2.42939	2.53684	Encodes a gene whose sequence is similar to ferredoxin dependent glutamate synthase (Fd-GOGAT). Expression is most abundant in root.
AT2G41520	5.22008	2.15278	0.933618	Heat shock protein DnaJ with tetratricopeptide repeat
AT2G41620	10.553	5.55189	6.53529	Nucleoporin interacting component (Nup93/Nic96-like) family protein
AT2G41700	5.5729	2.55429	2.83243	ATP-binding cassette A1
AT2G41720	14.7244	7.22772	8.80476	Tetratricopeptide repeat (TPR)-like superfamily protein
AT2G41740	18.3218	9.2285	8.05743	Encodes a protein with high homology to animal villin.
AT2G41790	24.2703	12.6976	15.5154	Insulinase (Peptidase family M16) family protein
AT2G41960	5.47571	2.72384	1.69746	unknown protein; BEST Arabidopsis thaliana protein match is: unknown protein (TAIR:AT3G58050.1); Has 11991 Blast hits to 7260 proteins in 458 species: Archae - 17; Bacteria - 481; Metazoa - 5028; Fungi - 1325; Plants - 615; Viruses - 38; Other Eukaryotes - 4487 (source: NCBI BLink).
AT2G42270	9.96373	3.69773	2.98788	U5 small nuclear ribonucleoprotein helicase
AT2G42330	6.14938	1.7866	2.1945	GC-rich sequence DNA-binding factor-like protein with Tuftelin interacting domain
AT2G43650	14.0726	4.87041	4.9759	Sas10/U3 ribonucleoprotein (Utp) family protein
AT2G43680	39.5776	20.8204	16.4745	IQ-domain 14
AT2G43800	9.42401	4.61416	4.09585	Actin-binding FH2 (formin homology 2) family protein
AT2G44200	8.73644	2.8693	3.50744	CBF1-interacting co-repressor CIR, N-terminal;Pre-mRNA splicing factor
AT2G45030	13.482	6.46004	4.93252	Translation elongation factor EFG/EF2 protein
AT2G45540	13.3462	5.9858	4.02632	WD-40 repeat family protein / beige-related
AT2G46020	15.61	4.3943	2.45418	Encodes a SWI/SNF chromatin remodeling ATPase that upregulates transcription of all three CUC genes and is involved in the formation and/or maintenance of boundary cells during embryogenesis. Also mediates repression of expression of seed storage proteins in vegetative tissues. Interacts strongly with AtSWI3C, also with AtSWI3B, but not with AtSWI3A or AtSWI3D.
AT2G46180	6.93035	1.90073	2.45049	This gene is predicted to encode a protein that functions as a Golgi apparatus structural component known as a golgin in mammals and yeast. A fluorescently-tagged version of GC4 co-localizes with Golgi markers, and this localization appears to be replicated using the C-terminal (169 aa) portion of the protein.
AT2G46560	12.4808	4.86444	4.96918	transducin family protein / WD-40 repeat family protein
AT2G47240	50.6403	23.9159	24.1303	Encodes an acyl-CoA synthetase that acts on long-chain and very-long-chain fatty acids, involved in cuticular wax and cutin biosynthesis
AT2G47250	20.4814	12.1197	11.3927	RNA helicase family protein
AT2G47390	70.3848	42.2411	33.7435	Prolyl oligopeptidase family protein
AT2G47410	7.3159	2.69426	2.14686	WD40/YVTN repeat-like-containing domain;Bromodomain
AT2G47500	9.11448	2.54821	3.80434	P-loop nucleoside triphosphate hydrolases superfamily protein with CH (Calponin Homology) domain
AT2G47800	15.0075	9.64408	6.72731	Encodes a plasma membrane localized ATPase transporter involved in multidrug transport. The expression of this gene is upregulated by herbicide safeners such as benoxacor, fluxofenim and fenclorim.
AT2G47940	63.9876	40.2803	42.3828	Encodes DegP2 protease (DEGP2); nuclear gene for chloroplast product.
AT2G48060	8.12594	3.90321	3.86073	unknown protein; FUNCTIONS IN: molecular_function unknown; INVOLVED IN: biological_process unknown; LOCATED IN: endomembrane system; EXPRESSED IN: shoot, sperm cell; CONTAINS InterPro DOMAIN/s: Protein of unknown function DUF3595 (InterPro:IPR021999); Has 533 Blast hits to 341 proteins in 95 species: Archae - 2; Bacteria - 15; Metazoa - 318; Fungi - 0; Plants - 93; Viruses - 0; Other Eukaryotes -…
AT2G48160	15.2554	9.91829	6.05376	Tudor/PWWP/MBT domain-containing protein
AT3G01160	11.3877	4.6735	2.58225	FUNCTIONS IN: molecular_function unknown; INVOLVED IN: biological_process unknown; LOCATED IN: cytosol, nucleus; EXPRESSED IN: 22 plant structures; EXPRESSED DURING: 13 growth stages; CONTAINS InterPro DOMAIN/s: NUC153 (InterPro:IPR012580); Has 36638 Blast hits to 21323 proteins in 1057 species: Archae - 109; Bacteria - 2369; Metazoa - 13796; Fungi - 4858; Plants - 1657; Viruses - 489; Other Euka…
AT3G01310	19.5426	9.6497	9.33315	Phosphoglycerate mutase-like family protein
AT3G01320	6.99856	1.96951	2.59436	Encodes SIN3-like 1, a homolog of the transcriptional repressor SIN3 (AT1G24190).
AT3G01370	14.8673	5.39877	3.79753	Encodes a protein containing a CRM domain that is involved in group I and group II intron splicing.
AT3G01460	6.83238	2.71021	2.34686	Encodes a protein with a methyl-CpG-binding domain. Has sequence similarity to human MBD proteins. Involved in the modification of the FLC chromatin acetylation state to affect FLC expression. Mutants show an early flowering, and enhanced shoot branching phenotypes.
AT3G01670	19.6352	12.2781	9.04473	unknown protein; BEST Arabidopsis thaliana protein match is: unknown protein (TAIR:AT3G01680.1); Has 121 Blast hits to 111 proteins in 12 species: Archae - 0; Bacteria - 0; Metazoa - 0; Fungi - 0; Plants - 121; Viruses - 0; Other Eukaryotes - 0 (source: NCBI BLink).
AT3G01680	10.8276	6.04454	3.70792	CONTAINS InterPro DOMAIN/s: Mediator complex subunit Med28 (InterPro:IPR021640); BEST Arabidopsis thaliana protein match is: unknown protein (TAIR:AT3G01670.1); Has 122 Blast hits to 112 proteins in 13 species: Archae - 0; Bacteria - 0; Metazoa - 0; Fungi - 0; Plants - 122; Viruses - 0; Other Eukaryotes - 0 (source: NCBI BLink).
AT3G01720	8.22875	3.84966	4.08728	unknown protein; FUNCTIONS IN: molecular_function unknown; INVOLVED IN: biological_process unknown; LOCATED IN: endomembrane system; EXPRESSED IN: 24 plant structures; EXPRESSED DURING: 13 growth stages; BEST Arabidopsis thaliana protein match is: unknown protein (TAIR:AT5G25265.1); Has 374 Blast hits to 211 proteins in 23 species: Archae - 0; Bacteria - 0; Metazoa - 0; Fungi - 0; Plants - 316; V…
AT3G01780	14.6195	8.66099	5.79722	Encodes TPLATE, a cytokinesis protein targeted to the cell plate. Functions in vesicle-trafficking events required for site-specific cell wall modifications during pollen germination and for anchoring of the cell plate to the mother wall at the correct cortical position.
AT3G01810	12.0039	4.2847	2.00145	FUNCTIONS IN: molecular_function unknown; INVOLVED IN: biological_process unknown; EXPRESSED IN: 21 plant structures; EXPRESSED DURING: 13 growth stages; BEST Arabidopsis thaliana protein match is: nucleolar protein gar2-related (TAIR:AT2G42320.2).
AT3G02060	17.6196	10.3124	7.51046	DEAD/DEAH box helicase, putative
AT3G02170	12.0853	4.52497	3.01062	Encodes LONGIFOLIA2 (LNG2). Regulates leaf morphology by promoting cell expansion in the leaf-length direction. The LNG2 homologue LNG1 (At5g15580) has similar function.
AT3G02260	13.8203	2.72876	2.17435	Calossin-like protein required for polar auxin transport
AT3G02890	4.3946	1.47763	1.59442	RING/FYVE/PHD zinc finger superfamily protein
AT3G03710	20.546	10.6009	10.8367	Encodes a chloroplast polynucleotide phosphorylase (PNPase). Involved in response to phosphorus (P) starvation. Mutants impaired in the expression of this gene have been selected through their resistance to fosmidomycin, a strong inhibitor of DXR, an enzyme of the methylerythritol-dependent IPP biosynthesis pathway. The pathway enzymes were upregulated in the mutant seedlings.
AT3G03770	30.1713	19.9592	19.7108	Leucine-rich repeat protein kinase family protein
AT3G03790	15.357	8.97128	10.1068	ankyrin repeat family protein / regulator of chromosome condensation (RCC1) family protein
AT3G04260	26.4525	9.8603	13.7723	plastid transcriptionally active 3
AT3G04340	23.872	5.9558	5.64582	FtsH extracellular protease family
AT3G04630	20.4454	11.4424	8.00346	Member of a small gene family which have a KLEEK domain which may be involved in protein- protein interactions. Over expression of WDL1 results in abnormal root development.
AT3G04740	7.70935	4.36678	2.26913	encodes a protein with similarities to subunits of the Mediator complex, required for RNA polymerase II recruitment at target promoters in response to specific activators. Lines carrying loss of function mutations in the gene have reduced cell numbers in aerial organs. On the other hand, lines overexpressing the gene have increased number of small cells in clusters, suggesting cell division is mo…
AT3G04810	9.45004	4.66027	4.45717	Encodes AtNek2, a member of the NIMA-related serine/threonine kinases (Neks) that have been linked to cell-cycle regulation in fungi and mammals. Plant Neks might be involved in plant development processes.
AT3G05130	12.3842	2.61284	3.07565	BEST Arabidopsis thaliana protein match is: Prefoldin chaperone subunit family protein (TAIR:AT5G27330.1); Has 171032 Blast hits to 82560 proteins in 3364 species: Archae - 2835; Bacteria - 33550; Metazoa - 71995; Fungi - 13365; Plants - 9598; Viruses - 592; Other Eukaryotes - 39097 (source: NCBI BLink).
AT3G05270	15.9544	5.86991	4.04149	Plant protein of unknown function (DUF869)
AT3G05380	6.37954	3.05734	1.62303	DIRP ;Myb-like DNA-binding domain
AT3G05420	12.0107	7.19814	6.05224	Acyl-CoA binding protein with high affinity for oleoyl-CoA. Expressed in all plant organs. Involved in fatty acid transport.
AT3G05670	12.6339	6.16317	5.44114	RING/U-box protein
AT3G05680	10.8209	5.04668	5.12883	embryo defective 2016
AT3G05730	389.178	206.592	139.598	Encodes a defensin-like (DEFL) family protein.
AT3G05750	5.90764	1.86562	2.72313	unknown protein; FUNCTIONS IN: molecular_function unknown; INVOLVED IN: biological_process unknown; LOCATED IN: membrane; EXPRESSED IN: 17 plant structures; EXPRESSED DURING: 10 growth stages; BEST Arabidopsis thaliana protein match is: unknown protein (TAIR:AT5G26910.3); Has 35333 Blast hits to 34131 proteins in 2444 species: Archae - 798; Bacteria - 22429; Metazoa - 974; Fungi - 991; Plants - 5…
AT3G05900	6.67851	2.57305	2.05526	neurofilament protein-related
AT3G06010	9.00856	3.55825	3.70787	Encodes AtCHR12, a SNF2/Brahma-type chromatin-remodeling protein. AtCHR12 mediates temporary growth arrest in Arabidopsis upon perceiving environmental stress.
AT3G06290	4.45027	1.46365	1.03375	SAC3/GANP/Nin1/mts3/eIF-3 p25 family
AT3G06400	19.7705	8.40068	8.33897	Encodes a SWI2/SNF2 chromatin remodeling protein belonging to the ISWI family. Involved in nuclear proliferation during megagametogenesis and cell expansion in the sporophyte. Constitutively expressed. RNAi induced loss of function in megagametogenesis results in female sterility.35S:RNAi plants have reduced stature.
AT3G06480	8.64769	5.0426	4.16919	DEAD box RNA helicase family protein
AT3G06530	8.60797	2.78453	4.19848	ARM repeat superfamily protein
AT3G06670	18.3854	11.2821	10.715	binding
AT3G06810	11.5258	6.14848	4.82504	Encodes a protein with similarity to acyl-CoA dehydrogenases. Mutations in IBR3 render plants resistant to indole-3-butryic acid, a putative storage form of the biologically active auxin IAA (indole-3-acetic acid). IBR3 is hypothesized to carry out the second step in a &#946;-oxidation-like process of IBA metabolism in Arabidopsis. Though its subcellular location has not been determined, IBR3 has…
AT3G06880	10.7202	2.3523	2.64017	Transducin/WD40 repeat-like superfamily protein
AT3G07050	23.4681	9.5113	11.6107	GTP-binding family protein
AT3G07160	21.6263	12.1294	12.1947	Encodes GSL10, a member of the Glucan Synthase-Like (GSL) family believed to be involved in the synthesis of the cell wall component callose. GSL10 is required for male gametophyte development and plant growth. Has a role in entry of microspores into mitosis. GSL10 mutation leads to perturbation of microspore division symmetry, irregular callose deposition and failure of generative cell engulfmen…
AT3G07210	5.67124	2.28429	1.40291	unknown protein; Has 97 Blast hits to 85 proteins in 31 species: Archae - 0; Bacteria - 14; Metazoa - 7; Fungi - 19; Plants - 37; Viruses - 0; Other Eukaryotes - 20 (source: NCBI BLink).
AT3G07400	6.82779	3.33632	3.47413	lipase class 3 family protein
AT3G07670	24.3273	13.4581	15.7005	Rubisco methyltransferase family protein
AT3G07770	13.6926	7.73186	8.62737	HEAT SHOCK PROTEIN 89.1
AT3G08530	55.4936	25.756	22.0947	Clathrin, heavy chain
AT3G08670	14.8381	7.00427	4.48622	unknown protein; BEST Arabidopsis thaliana protein match is: unknown protein (TAIR:AT3G51540.1); Has 48380 Blast hits to 29827 proteins in 1356 species: Archae - 46; Bacteria - 5589; Metazoa - 17361; Fungi - 13192; Plants - 2237; Viruses - 905; Other Eukaryotes - 9050 (source: NCBI BLink).
AT3G08850	16.61	9.78994	7.24216	Encodes one of two Arabidopsis RAPTOR/KOG1 homologs. RAPTOR proteins are binding partners of the target of rapamycin kinase that is present in all eukaryotes and play a central role in the stimulation of cell growth and metabolism in response to nutrients. Mutants show embryo lethal phenotype which occurs at pre-globular stage. May interact with TOR kinase in a rapamycin like signaling pathway. I…
AT3G08960	9.07246	3.85696	3.61792	ARM repeat superfamily protein
AT3G09440	237.931	147.601	130.113	Heat shock protein 70 (Hsp 70) family protein
AT3G09650	12.7515	6.52289	4.08213	RNA binding protein involved in the processing of chloroplast psbB-psbT-psbH-petB-petD transcript unit.
AT3G09670	4.0508	1.38725	1.32679	Tudor/PWWP/MBT superfamily protein
AT3G09840	92.2495	39.5159	37.5212	Encodes a cell division cycle protein, a member of AAA-type ATPases gene family. Expressed throughout the plant in regions of cell division. Within the cell, sub-cellular localization varies depending on the stage of the cell cycle.Mutants in which the expression of CDC48A is altered show defects in cytokinesis, cell expansion and cell differentiation.
AT3G09850	19.3547	11.554	11.6714	D111/G-patch domain-containing protein
AT3G10010	2.41654	0.568959	0.487083	Encodes a protein with DNA glycosylase activity that is involved in maintaining methylation marks.
AT3G10160	22.6128	14.1803	12.1099	Encodes a protein with tetrahydrofolylpolyglutamate synthase activity that is located in the mitochondrial matrix.
AT3G10360	10.4978	5.68578	5.86492	Encodes a member of the Arabidopsis Pumilio (APUM) proteins containing PUF domain (eight repeats of approximately 36 amino acids each). PUF proteins regulate both mRNA stability and translation through sequence-specific binding to the 3' UTR of target mRNA transcripts.
AT3G10380	17.3049	8.96513	8.81653	Subunit of the Putative Arabidopsis Exocyst Complex
AT3G11130	55.3943	32.8078	27.0377	Clathrin, heavy chain
AT3G11450	16.6296	7.20778	6.07532	DnaJ domain ;Myb-like DNA-binding domain
AT3G11540	8.30406	3.88489	3.76602	Encodes a N-acetyl glucosamine transferase that may glycosylate other molecules involved in GA signaling. Contains a tetratricopeptide repeat region, and a novel carboxy-terminal region. SPY acts as both a repressor of GA responses and as a positive regulation of cytokinin signalling. SPY may be involved in reducing ROS accumulation in response to stress.
AT3G11560	44.671	18.5617	15.1524	LETM1-like protein
AT3G11590	15.0684	7.31779	5.62781	unknown protein; LOCATED IN: plasma membrane; EXPRESSED IN: 22 plant structures; EXPRESSED DURING: 13 growth stages; BEST Arabidopsis thaliana protein match is: unknown protein (TAIR:AT5G22310.1); Has 22320 Blast hits to 15179 proteins in 1213 species: Archae - 372; Bacteria - 2307; Metazoa - 10906; Fungi - 1700; Plants - 1146; Viruses - 65; Other Eukaryotes - 5824 (source: NCBI BLink).
AT3G11910	21.1318	10.198	8.35662	ubiquitin-specific protease 13
AT3G11960	11.2342	6.29561	6.4844	Cleavage and polyadenylation specificity factor (CPSF) A subunit protein
AT3G11964	8.78444	1.82529	2.37242	RNA binding;RNA binding
AT3G12020	6.55693	2.5262	2.61966	P-loop containing nucleoside triphosphate hydrolases superfamily protein
AT3G12080	40.0495	24.1001	14.8764	GTP-binding family protein
AT3G12280	12.3037	6.98886	5.65145	Encodes a retinoblastoma homologue RETINOBLASTOMA-RELATED protein (RBR or RBR1). RBR controls nuclear proliferation in the female gametophyte. Also required for correct differentiation of male gametophytic cell types. Regulates stem cell maintenance in Arabidopsis roots. Involved in the determination of cell cycle arrest in G1 phase after sucrose starvation. RBR1 is also involved in regulation of…
AT3G12380	5.46411	1.49701	1.98245	Encodes a gene similar to actin-related proteins in other organisms. Member of nuclear ARP gene family.
AT3G12810	4.8395	1.39049	1.07879	Encodes a protein similar to ATP-dependent, chromatin-remodeling proteins of the ISWI and SWI2/SNF2 family. Genetic analyses suggest that this gene is involved in multiple flowering pathways. Mutations in PIE1 results in suppression of FLC-mediated delay of flowering and causes early flowering in noninductive photoperiods independently of FLC. PIE1 is required for expression of FLC in the shoot a…
AT3G12980	5.76653	2.04781	1.45542	Encodes an enzyme with histone acetyltransferase activity that can use both H3 and H4 histones as substrates. No single prior lysine acetylation is sufficient to block HAC5 acetylation of the H3 or H4 peptides, suggesting that HAC5 can acetylate any of several lysines present in the peptides. Di-acetylation of both lysines 9 and 14 on the H3 peptide significantly reduces the level of incorporated…
AT3G13225	9.31333	3.28916	3.87176	WW domain-containing protein
AT3G13290	6.95064	4.12348	3.12433	varicose-related
AT3G13300	25.7814	15.931	12.3136	Encodes VCS (VARICOSE). Involved in mRNA decapping. VCS forms a mRNA decapping complex with DCP1 (At1g08370) and DCP2 (At5g13570). Unlike DCP2, VCS itself does not have mRNA decapping activity in vitro. DCP1, DCP2 and VCS colocalize in cytoplasmic loci, which are putative Arabidopsis mRNA processing bodies. Null mutants of DCP1, DCP2, and VCS accumulate capped mRNAs with a reduced degradation rat…
AT3G13330	15.9258	7.5636	8.35823	Encodes a protein that interacts with the 26S proteasome. Mutants are phenotypically indistinguishable from wild type plants under a variety of growth conditions. Protein levels increase upon exposure of seedlings to MG132, a specific, potent, reversible, and cell-permeable proteasome inhibitor.
AT3G13470	50.8572	19.4388	16.0661	TCP-1/cpn60 chaperonin family protein
AT3G13750	94.1835	61.0107	47.3657	beta-galactosidase, glycosyl hydrolase family 35
AT3G13870	35.5171	18.3689	15.8449	required for regulated cell expansion and normal root hair development. Encodes an evolutionarily conserved protein with putative GTP-binding motifs that is implicated in the control of vesicle trafficking between the endoplasmic reticulum and the Golgi compartments.
AT3G13930	34.6654	21.4698	19.5775	Dihydrolipoamide acetyltransferase, long form protein
AT3G14120	6.68522	2.86832	3.03185	FUNCTIONS IN: molecular_function unknown; INVOLVED IN: transport; LOCATED IN: nuclear pore; EXPRESSED IN: 22 plant structures; EXPRESSED DURING: 13 growth stages; CONTAINS InterPro DOMAIN/s: Nuclear pore protein 84/107 (InterPro:IPR007252).
AT3G14172	5.11213	0.864685	0.791658	FUNCTIONS IN: molecular_function unknown; INVOLVED IN: biological_process unknown; LOCATED IN: cellular_component unknown; BEST Arabidopsis thaliana protein match is: COP1-interacting protein-related (TAIR:AT1G72410.1).
AT3G14205	16.1125	9.32867	9.12397	Phosphoinositide phosphatase family protein
AT3G14270	10.2266	4.30148	2.93592	Encodes a protein that is predicted to act as a 1-phosphatidylinositol-3-phosphate (PtdIns3P) 5-kinase based on its homology to Fab1 from yeast. It contains an FYVE domain required for binding to PtdIns3P-containing membranes in yeast, as well as a Cpn60_TCP1 homology domain plus a kinase domain. fab1a/fab1b pollen grains not viable and have defective vacuolar organization.
AT3G14350	22.0679	13.0681	7.96945	STRUBBELIG-receptor family 7
AT3G14570	1.37326	0.474347	0.386562	encodes a protein similar to callose synthase
AT3G14840	36.824	23.7198	23.7932	Leucine-rich repeat transmembrane protein kinase
AT3G14900	9.9604	4.10771	3.18112	unknown protein; FUNCTIONS IN: molecular_function unknown; INVOLVED IN: embryo development; LOCATED IN: chloroplast; EXPRESSED IN: 19 plant structures; EXPRESSED DURING: 13 growth stages; Has 17135 Blast hits to 10204 proteins in 644 species: Archae - 47; Bacteria - 1684; Metazoa - 5536; Fungi - 2506; Plants - 1043; Viruses - 361; Other Eukaryotes - 5958 (source: NCBI BLink).
AT3G15120	5.20797	1.59073	1.53204	P-loop containing nucleoside triphosphate hydrolases superfamily protein
AT3G15550	10.2798	1.85803	2.53248	unknown protein; Has 25732 Blast hits to 16979 proteins in 961 species: Archae - 144; Bacteria - 1801; Metazoa - 12681; Fungi - 1868; Plants - 912; Viruses - 94; Other Eukaryotes - 8232 (source: NCBI BLink).
AT3G15730	112.042	72.5479	50.5862	Encodes phospholipase D alpha 1 (PLD alpha 1). Positive regulator of abscisic acid (ABA) mediated stomatal movements. PLD alpha 1 plays an important role in seed deterioration and aging in Arabidopsis.
AT3G15880	14.9083	9.85421	8.39535	WUS-interacting protein 2
AT3G15950	8.28932	2.94152	4.15505	Similar to TSK-associating protein 1 (TSA1), contains 10 EFE repeats, a novel repeat sequence unique to plants. Expressed preferentially in the roots.Protein is localized to ER bodies- an endoplasmic reticulum derived structure. Loss of function mutations lack ER bodies.
AT3G15980	21.0892	12.7035	12.221	Coatomer, beta' subunit
AT3G16000	45.7206	13.9895	15.2626	encodes a DNA-binding protein that binds to plastid DNA non-specifically and is associated with nucleoids and thylakoid membranes. The expression of the gene is correlated with the development of thylakoid membranes.
AT3G16060	14.4509	8.24506	4.70266	ATP binding microtubule motor family protein
AT3G16290	34.2506	18.8287	22.442	AAA-type ATPase family protein
AT3G16340	4.33556	1.86689	1.96624	pleiotropic drug resistance 1
AT3G16620	5.74164	2.24325	3.00735	component of TOC complex, plastid protein import machinery.
AT3G16630	26.2057	11.4877	9.57496	Kinesin-13A localized to entire Golgi stacks. Involved in trichome development.
AT3G16810	10.6249	3.84688	4.29605	Encodes a member of the Arabidopsis Pumilio (APUM) proteins containing PUF domain (eight repeats of approximately 36 amino acids each). PUF proteins regulate both mRNA stability and translation through sequence-specific binding to the 3' UTR of target mRNA transcripts.
AT3G16830	9.35693	4.59846	4.41058	TOPLESS-related 2
AT3G16840	11.474	4.30115	3.4691	P-loop containing nucleoside triphosphate hydrolases superfamily protein
AT3G16940	14.5222	6.09711	5.65723	calmodulin binding;transcription regulators
AT3G17360	1.08656	0.234429	0.275953	PHRAGMOPLAST ORIENTING KINESIN 1 is one of the two Arabidopsis homologs isolated in yeast two-hybrid screen for interaction partners of maize gene TANGLED1 (TAN1). Based on sequence homology in their motor domains, POK1 and POK2 belong to the kinesin-12 class which also includes the well-characterized group of phragmoplast-associated kinesins AtPAKRPs. Both kinesins are composed of an N-terminal …
AT3G17750	10.1325	3.90376	3.49497	Protein kinase superfamily protein
AT3G17850	11.2923	5.85171	5.51058	Protein kinase superfamily protein
AT3G17900	12.1114	5.93877	5.65914	unknown protein; FUNCTIONS IN: molecular_function unknown; INVOLVED IN: biological_process unknown; LOCATED IN: cellular_component unknown; EXPRESSED IN: 23 plant structures; EXPRESSED DURING: 13 growth stages; Has 45 Blast hits to 44 proteins in 14 species: Archae - 0; Bacteria - 0; Metazoa - 2; Fungi - 2; Plants - 39; Viruses - 0; Other Eukaryotes - 2 (source: NCBI BLink).
AT3G17998	38.9464	17.1	22.795	Upstream open reading frames (uORFs) are small open reading frames found in the 5' UTR of a mature mRNA, and can potentially mediate translational regulation of the largest, or major, ORF (mORF). CPuORF30 represents a conserved upstream opening reading frame relative to major ORF AT3G18000.1
AT3G18100	3.27929	0.652087	0.575693	Member of the R2R3 transcription factor gene family.
AT3G18110	8.83033	2.7902	3.11156	Pentatricopeptide repeat (PPR) superfamily protein
AT3G18290	81.9532	34.9573	38.1482	Encodes BRUTUS (BTS), a putative E3 ligase protein with metal ion binding and DNA binding domains, which negatively regulates the response to iron deficiency.
AT3G18370	21.3341	13.327	12.9801	C2 domain-containing protein
AT3G18390	57.9188	26.5768	26.5622	CRS1 / YhbY (CRM) domain-containing protein
AT3G18480	13.4123	5.56487	7.17443	This gene is predicted to encode a protein that functions as a Golgi apparatus structural component, known as a golgin in mammals and yeast. A fluorescently-tagged version of CASP co-localizes with Golgi markers, and this localization appears to require the C-terminal (565?89aa) portion of the protein. The protein is inserted into a membrane in a type II orientation.
AT3G18640	15.8448	7.13633	9.41249	Zinc finger C-x8-C-x5-C-x3-H type family protein
AT3G18890	57.2046	30.6513	14.3886	NAD(P)-binding Rossmann-fold superfamily protein
AT3G19050	1.24128	0.0755099	0.17777	PHRAGMOPLAST ORIENTING KINESIN 2 is one of the two Arabidopsis homologs isolated in yeast two-hybrid screen for interaction partners of maize gene TANGLED1 (TAN1). Based on sequence homology in their motor domains, POK1 and POK2 belong to the kinesin-12 class which also includes the well-characterized group of phragmoplast-associated kinesins AtPAKRPs. Both kinesins are composed of an N-terminal …
AT3G19170	67.3137	41.227	33.2835	Zinc metalloprotease pitrilysin subfamily A. Signal peptide degrading enzyme targeted to mitochondria and chloroplasts. Expressed only in siliques and flowers
AT3G19190	8.67416	4.11868	4.80569	Encodes autophagy-related 2 (ATG2).
AT3G19370	11.0682	4.17543	5.33332	Plant protein of unknown function (DUF869)
AT3G19515	13.0438	7.25892	7.23012	CONTAINS InterPro DOMAIN/s: Apoptosis inhibitory 5 (InterPro:IPR008383); BEST Arabidopsis thaliana protein match is: unknown protein (TAIR:AT1G23935.1); Has 546 Blast hits to 394 proteins in 84 species: Archae - 0; Bacteria - 3; Metazoa - 210; Fungi - 15; Plants - 143; Viruses - 0; Other Eukaryotes - 175 (source: NCBI BLink).
AT3G19670	6.49016	2.80876	2.74179	Binds the carboxyl-terminal domain (CTD) of the largest subunit of RNA polymerase II and functions as a scaffold for RNA processing machineries. Ubiquitously expressed and localize to the nucleus.
AT3G19720	23.5969	11.1519	10.8442	Encodes a novel chloroplast division protein. Mutants of exhibit defects in chloroplast constriction, have enlarged, dumbbell-shaped chloroplasts. The ARC5 gene product shares similarity with the dynamin family of GTPases, which mediate endocytosis, mitochondrial division, and other organellar fission and fusion events in eukaryotes. Phylogenetic analysis showed that ARC5 is related to a group of…
AT3G19740	7.77805	3.12696	1.61036	P-loop containing nucleoside triphosphate hydrolases superfamily protein
AT3G19960	20.3061	11.3122	9.3958	member of Myosin-like proteins
AT3G20150	2.96627	0.111495	0.459354	Kinesin motor family protein
AT3G20440	3.71174	1.43003	1.3627	BE1 ia a putative glycoside hydrolase. It plays vital roles during embryogenesis and in carbohydrate metabolism. Mutation in BE1 has pleotrophic effect on the whole plant development.
AT3G20540	15.358	8.93846	9.48437	polymerase gamma 1
AT3G20720	9.03671	4.36581	4.61871	unknown protein; FUNCTIONS IN: molecular_function unknown; INVOLVED IN: biological_process unknown; EXPRESSED IN: 22 plant structures; EXPRESSED DURING: 13 growth stages.
AT3G21290	4.81466	1.50547	1.51897	dentin sialophosphoprotein-related
AT3G21300	9.5479	4.18788	3.73057	RNA methyltransferase family protein
AT3G21430	5.33317	1.67851	1.02198	DNA binding
AT3G22142	5.12025	2.09446	0.401353	Encodes a Protease inhibitor/seed storage/LTP family protein
AT3G22170	21.8222	9.97254	10.9678	A component of the PHYA signaling network, mediates the FR-HIR response to far-red light in concert with FAR1.
AT3G22380	46.9372	22.2052	11.5603	Encodes a nucleus-acting plant-specific clock regulator working close to the central oscillator and affecting the circadian gating of light responses. Circadian gating is the alteration of circadian phase according to the photoperiod of the entraining day/light cycle and the rhythmic antagonism of light responses in the early subjective night. TIC differentially regulates CCA1 and PRR9 from LHY, …
AT3G22520	11.5327	5.85461	5.41486	unknown protein; INVOLVED IN: biological_process unknown; LOCATED IN: chloroplast stroma, chloroplast, chloroplast envelope; EXPRESSED IN: 24 plant structures; EXPRESSED DURING: 13 growth stages; BEST Arabidopsis thaliana protein match is: unknown protein (TAIR:AT4G14840.1); Has 717 Blast hits to 703 proteins in 179 species: Archae - 14; Bacteria - 134; Metazoa - 141; Fungi - 74; Plants - 209; Vi…
AT3G22790	3.49991	0.625354	0.506084	Kinase interacting (KIP1-like) family protein
AT3G23070	14.2315	3.43155	4.215	Encodes a CRM domain protein CFM3a, involved in group IIB intron splicing in chloroplasts.
AT3G23530	16.0009	6.19875	9.38152	Cyclopropane-fatty-acyl-phospholipid synthase
AT3G23590	7.35464	4.4527	3.81193	REF4-related 1
AT3G23670	4.04766	0.603658	1.12509	Microtubule motor kinesin PAKRP1L/Kinesin-12B. Together with PAKRP1/Kinesin-12A, serve as linkers of the plus ends of antiparallel microtubules in the phragmoplast.
AT3G23780	6.24912	2.57177	1.54586	This gene encodes the second largest, catalytic subunit of the nuclear DNA-dependent RNA polymerase IV (aka RNA polymerase D). The NRPD2 protein is found at nuclear foci that overlap or are adjacent to chromocentromeres but are not fully coincident with chromocentromeres. The loss of NRPD2 leads to the loss of cytosine methylation at pericentromeric 5S genes and AtSN1 retroelements but has no dis…
AT3G23890	10.6543	2.15335	3.22127	Encodes a topoisomerase II that is highly expressed in young seedlings. The protein is localized in the nucleus and gene expression levels are increased in proliferative tissues.
AT3G23900	12.6578	5.76337	5.4423	RNA recognition motif (RRM)-containing protein
AT3G23980	12.4517	5.25418	6.72267	Encodes a protein that interacts with the Polycomb-group (Pc-G) histone methyltransferase CLF (CURLY LEAF). It colocalizes with CLF to the nucleus and represses a subset of Pc-G target genes. The pleiotropic developmental mutant phenotype suggests that BLI prevents premature differentiation.
AT3G24080	28.6825	9.80052	13.0668	KRR1 family protein
AT3G24320	3.08715	0.754249	1.22933	Promotes re-arrangements of mitochondrial genome. Mutations affects mitochondrial gene expression, and impairs mitochondrial function. Dual targeting of the protein to mitochondria and chloroplasts caused by alternative translation initiation.
AT3G24480	35.5561	16.6134	10.4642	Leucine-rich repeat (LRR) family protein
AT3G24880	1.107	0.213248	0.0418368	Helicase/SANT-associated, DNA binding protein
AT3G25690	118.185	58.5155	71.9668	actin binding protein required for normal chloroplast positioning
AT3G25840	22.6231	10.2057	8.80487	Protein kinase superfamily protein
AT3G26560	12.1917	3.89518	3.50627	ATP-dependent RNA helicase, putative
AT3G26720	15.1608	7.8968	8.91144	Glycosyl hydrolase family 38 protein
AT3G27260	11.7284	5.93286	5.76565	Kinase like protein with similarity to yeast BDF1 and human RING3 protein, which have two bromodomains GTE8 has a single bromodomain
AT3G27325	9.74457	5.4132	5.27577	hydrolases, acting on ester bonds
AT3G27530	13.1149	5.98088	6.15012	This gene is predicted to encode a protein that functions as a Golgi apparatus structural component known as a golgin in mammals and yeast. A fluorescently-tagged version of GC6 co-localizes with Golgi markers, and this localization appears to be replicated using the C-terminal (225 aa) portion of the protein.
AT3G27550	7.24788	3.17319	2.39056	RNA-binding CRS1 / YhbY (CRM) domain protein
AT3G27670	5.31542	1.80804	1.91113	A novel protein, did not show high similarity to any protein of known function; reveals a novel genetic connection between lipid synthesis and embryo development. Expressed in all tissues examined including leaves, flowers, roots, stems, and siliques, but accumulation levels were not correlated with the degree to which different organs appeared affected by the mutation. Mutant plants showed alter…
AT3G28030	2.53971	0.763693	0.898966	Required for repair of pyrimidine-pyrimidinone (6-4) dimers.
AT3G28345	2.38196	0.834277	0.720172	ABC transporter family protein
AT3G28860	24.1796	13.0011	8.91726	Belongs to the family of ATP-binding cassette (ABC) transporters. Also known as AtMDR11 and PGP19. Possibly regulates auxin-dependent responses by influencing basipetal auxin transport in the root. Acts upstream of phyA in regulating hypocotyl elongation and gravitropic response. Exerts nonredundant, partially overlapping functions with the ABC transporter encoded by AtPGP1.
AT3G29320	78.6924	32.4617	20.2674	Encodes a plastidic alpha-glucan phosphorylase. In vitro, the enzyme has a preference for maltooligosaccharides, such as maltoheptaose.
AT3G29390	23.713	15.5259	10.6921	Nuclear localized K-homology containing protein that interacts with AS1.
AT3G41768	14192.4	7583.86	7032.95	rRNA
AT3G42670	4.77866	1.84109	1.64182	Encodes a nuclear localized SNF domain containing protein involved in RNA silencing. Mutants were identified in a screen for defects in the spread of RNA silencing. CLSY1 may affect production of dsRNA from the locus to be silenced.
AT3G43300	19.1038	7.51429	7.52984	AtMIN7 is an immunity associated Arabidopsis protein targeted by HopM1, a conserved Pseudomonas syringae virulence protein. AtMIN7 encodes one of the eight members of the Arabidopsis adenosine diphosphate (ADP) ribosylation factor (ARF) guanine nucleotide exchange factor (GEF) protein family. The AFR GEF proteins are key components of the vesicle trafficking system in eukaryotic cells. HopM1 medi…
AT3G43610	12.8979	6.30921	7.8211	Spc97 / Spc98 family of spindle pole body (SBP) component
AT3G43920	1.5988	0.36502	0.429676	Encodes a ribonuclease III family protein that is required for endogenous RDR2-dependent siRNA (but not miRNA) formation.
AT3G44050	2.40047	0.224203	0.329894	P-loop containing nucleoside triphosphate hydrolases superfamily protein
AT3G44200	4.30397	1.36558	0.459275	Encodes AtNek5, a member of the NIMA-related serine/threonine kinases (Neks) that have been linked to cell-cycle regulation in fungi and mammals. Plant Neks might be involved in plant development processes.Interacts physically with plant kinesins ARK1 and ARK2. Mutants show defects in root epidermal cell morphology, trichome branching and other epidermal cell abnormalities suggesting a rol e in e…
AT3G44480	11.8936	6.27047	6.11942	Encodes a TIR-NB-LRR R-protein RPP1 that confers resistance to Peronospora parasitica (downy mildew).
AT3G44630	15.0495	7.14034	8.5947	Disease resistance protein (TIR-NBS-LRR class) family
AT3G44670	16.3626	7.36836	9.57299	Disease resistance protein (TIR-NBS-LRR class) family
AT3G45090	7.97695	4.09773	2.11031	P-loop containing nucleoside triphosphate hydrolases superfamily protein
AT3G45140	367.676	193.146	151.392	Chloroplast lipoxygenase required for wound-induced jasmonic acid accumulation in Arabidopsis.Mutants are resistant to Staphylococcus aureus and accumulate salicylic acid upon infection.
AT3G45630	13.3515	7.85291	7.95404	RNA binding (RRM/RBD/RNP motifs) family protein
AT3G45780	30.8567	16.7025	12.4905	Blue-light photoreceptor. Contains a light activated serine-threonine kinase domain and LOV1 and LOV2 repeats. Mutants are defective in blue-light response. Mediates blue light-induced growth enhancements. PHOT1 and PHOT2 mediate blue light-dependent activation of the plasma membrane H+-ATPase in guard cell protoplasts. PHOT1 undergoes blue-light-dependent autophosphorylation. At least eight phos…
AT3G45830	6.19039	2.28129	2.25816	unknown protein; FUNCTIONS IN: molecular_function unknown; INVOLVED IN: biological_process unknown; LOCATED IN: cellular_component unknown; EXPRESSED IN: 24 plant structures; EXPRESSED DURING: 15 growth stages; BEST Arabidopsis thaliana protein match is: unknown protein (TAIR:AT1G02290.1); Has 499 Blast hits to 438 proteins in 100 species: Archae - 0; Bacteria - 7; Metazoa - 236; Fungi - 15; Plan…
AT3G45850	7.41305	3.41547	3.74318	P-loop containing nucleoside triphosphate hydrolases superfamily protein
AT3G46530	39.1232	15.9469	18.2573	Confers resistance to the biotrophic oomycete, Peronospora parasitica. Encodes an NBS-LRR type R protein with a putative amino-terminal leucine zipper. Fungal protein ATR13 induces RPP13 gene expression and disease resistance.
AT3G46780	183.193	95.0245	54.8702	plastid transcriptionally active 16
AT3G47460	2.55802	0.637698	0.750653	member of SMC subfamily
AT3G47890	7.88345	1.48586	2.21204	Ubiquitin carboxyl-terminal hydrolase-related protein
AT3G47910	10.049	3.5124	3.33583	Ubiquitin carboxyl-terminal hydrolase-related protein
AT3G48050	11.1686	6.00046	4.41458	BAH domain ;TFIIS helical bundle-like domain
AT3G48060	6.04507	2.30839	1.6983	BAH domain ;TFIIS helical bundle-like domain
AT3G48110	19.2003	11.2663	11.003	glycine-tRNA ligase
AT3G48190	2.67143	0.510061	0.729066	encodes a homolog of the human ATM gene, which is mutated in ataxia telangiectasia, a chromosome instability disorder. Characterization of mutants suggest a role in repairing DNA in response to ionizing radiation as well as during meiosis. The protein has kinase domains and shows kinase activity in orthologs. There is also evidence that ATM might be involved in the telomerase-independent process …
AT3G48430	7.57853	2.77133	2.62143	Relative of Early Flowering 6 (REF6) encodes a Jumonji N/C and zinc finger domain-containing protein that acts as a positive regulator of flowering in an FLC-dependent pathway. REF6 mutants have hyperacetylation of histone H4 at the FLC locus. REF6 interacts with BES1 in a Y2H assay and in vitro. REF6 may play a role in brassinoteroid signaling by affecting histone methylation in the promoters of…
AT3G48500	25.271	8.7672	7.16978	Nucleic acid-binding, OB-fold-like protein
AT3G48670	10.1002	3.44914	4.4765	Encodes IDN2 (INVOLVED IN DE NOVO 2), a double-stranded RNA-binding protein involved in de novo methylation and small interfering RNA (siRNA)-mediated maintenance methylation. IND2 is a component of the RNA-directed DNA methylation pathway.
AT3G48870	33.0052	10.2139	10.0865	Encodes a nuclear encoded protein with similarity to Clpa regulatory subunit of CLP protease complex. The protein is localized to the chloroplast stroma. May function redundantly with TIC complex in chloroplast protein import.
AT3G49490	10.7079	4.75476	5.59697	unknown protein; Has 722 Blast hits to 186 proteins in 64 species: Archae - 0; Bacteria - 30; Metazoa - 72; Fungi - 48; Plants - 38; Viruses - 0; Other Eukaryotes - 534 (source: NCBI BLink).
AT3G49500	8.60518	4.28707	3.43158	Encodes RNA-dependent RNA polymerase. Involved in trans-acting siRNA and other siRNA biogenesis. Required for post-transcriptional gene silencing and natural virus resistance.
AT3G49601	16.9851	8.75951	7.64233	FUNCTIONS IN: molecular_function unknown; INVOLVED IN: biological_process unknown; LOCATED IN: cellular_component unknown; CONTAINS InterPro DOMAIN/s: mRNA splicing factor, Cwf21 (InterPro:IPR013170); Has 30201 Blast hits to 17322 proteins in 780 species: Archae - 12; Bacteria - 1396; Metazoa - 17338; Fungi - 3422; Plants - 5037; Viruses - 0; Other Eukaryotes - 2996 (source: NCBI BLink).
AT3G49650	2.9012	0.937471	0.933751	P-loop containing nucleoside triphosphate hydrolases superfamily protein
AT3G50240	12.7208	2.43447	3.39357	Encodes a kinesin-related protein.
AT3G50370	21.8395	12.5684	8.46421	unknown protein; FUNCTIONS IN: molecular_function unknown; INVOLVED IN: biological_process unknown; LOCATED IN: cellular_component unknown; EXPRESSED IN: 26 plant structures; EXPRESSED DURING: 15 growth stages; Has 27734 Blast hits to 16708 proteins in 1259 species: Archae - 81; Bacteria - 3434; Metazoa - 10876; Fungi - 2514; Plants - 987; Viruses - 212; Other Eukaryotes - 9630 (source: NCBI BLin…
AT3G50380	6.55117	1.65164	2.21803	Protein of unknown function (DUF1162)
AT3G50590	15.785	6.16427	5.40559	Transducin/WD40 repeat-like superfamily protein
AT3G51120	7.89034	3.82612	2.09768	DNA binding;zinc ion binding;nucleic acid binding;nucleic acid binding
AT3G51150	8.23644	2.6301	1.7499	ATP binding microtubule motor family protein
AT3G51740	17.0303	7.26561	6.6326	encodes a leucine-repeat receptor kinase expressed in inflorescence meristem. Locus association was made from performing sequence analysis with IMK3 (MRLK) whose locus association was provided by the authors.
AT3G52140	26.111	11.8538	8.17962	tetratricopeptide repeat (TPR)-containing protein
AT3G52250	14.2888	7.05777	5.26959	Encodes a protein with a putative role in mRNA splicing.
AT3G52890	5.72706	2.88313	1.87006	KCBP-interacting protein kinase interacts specifically with the tail region of KCBP
AT3G53090	8.53617	5.05058	3.73302	encodes a ubiquitin-protein ligase containing a HECT domain. There are six other HECT-domain UPLs in Arabidopsis.
AT3G53540	6.17169	2.41127	1.81341	unknown protein; LOCATED IN: plasma membrane; EXPRESSED IN: 24 plant structures; EXPRESSED DURING: 14 growth stages; CONTAINS InterPro DOMAIN/s: Protein of unknown function DUF3741 (InterPro:IPR022212); BEST Arabidopsis thaliana protein match is: Protein of unknown function (DUF3741) (TAIR:AT4G28760.2); Has 1710 Blast hits to 868 proteins in 206 species: Archae - 2; Bacteria - 409; Metazoa - 304;…
AT3G54230	11.4984	7.12392	6.13078	Encodes a splicing factor SUA (suppressor of abi3-5), homologous to the human protein RBM5. Controls alternative splicing of the developmental regulator ABI3.
AT3G54280	7.0722	2.31683	1.95898	DNA binding;ATP binding;nucleic acid binding;binding;helicases;ATP binding;DNA binding;helicases
AT3G54440	19.8223	9.70348	9.94159	glycoside hydrolase family 2 protein
AT3G54460	8.77672	4.6246	3.39503	SNF2 domain-containing protein / helicase domain-containing protein / F-box family protein
AT3G54540	24.4906	16.0144	12.5334	member of GCN subfamily
AT3G54670	4.88954	1.20563	1.36006	Encodes a member of the Arabidopsis cohesin complex that is essential for viability and sister chromatid alignment.
AT3G54760	25.0143	10.4931	9.98654	dentin sialophosphoprotein-related
AT3G55020	17.9533	9.27162	7.96888	Ypt/Rab-GAP domain of gyp1p superfamily protein
AT3G55160	4.71633	2.06262	1.69573	unknown protein; EXPRESSED IN: 11 plant structures; EXPRESSED DURING: 4 anthesis, F mature embryo stage, petal differentiation and expansion stage, E expanded cotyledon stage, D bilateral stage; CONTAINS InterPro DOMAIN/s: Protein of unknown function DUF2428, death-receptor-like (InterPro:IPR019442); Has 357 Blast hits to 330 proteins in 163 species: Archae - 0; Bacteria - 0; Metazoa - 144; Fungi…
AT3G55320	7.04263	3.83609	3.90982	P-glycoprotein 20
AT3G55410	45.0944	28.6773	23.1122	2-oxoglutarate dehydrogenase, E1 component
AT3G56040	34.3225	16.7767	15.6089	UDP-glucose pyrophosphorylase 3
AT3G56150	73.802	40.314	30.6567	member of eIF3c - eukaryotic initiation factor 3c
AT3G56370	17.759	9.24944	10.5149	Leucine-rich repeat protein kinase family protein
AT3G56408	14.3937	6.23294	5.50274	Potential natural antisense gene, locus overlaps with AT3G56410
AT3G56690	5.10796	1.58706	1.9429	encodes a protein similar to ATPases and binds to calmodulin in vitro. This is a single-copy gene and is expressed in all tissues examined.
AT3G57060	3.78946	1.00523	1.35233	binding
AT3G57180	14.7157	8.52853	7.07306	P-loop containing nucleoside triphosphate hydrolases superfamily protein
AT3G57300	8.37451	2.77173	2.75289	Encodes the Arabidopsis INO80 ortholog of the SWI/SNF ATPase family. Functions as a positive regulator of DNA homologous recombination (HR). In INO80 mutants, the HR frequency is reduced to 15% of that in the wild-type. Mutation in INO80 does not affect sensitivity to genotoxic agents and efficiency of T-DNA integration. INO80 was also shown to regulate a subset of the Arabidopsis transcriptome.
AT3G57410	17.5181	9.51738	9.88516	Encodes a protein with high homology to animal villin. VLN3 is a Ca2+-regulated villin involved in actin filament bundling.
AT3G57470	10.7244	3.9286	5.74072	Insulinase (Peptidase family M16) family protein
AT3G57660	7.22727	1.76997	2.38839	Encodes a subunit of RNA polymerase I (aka RNA polymerase A).
AT3G57965	6.48581	1.66587	1.60441	Potential natural antisense gene, locus overlaps with AT3G57970
AT3G58050	8.49496	5.22511	4.79885	unknown protein; BEST Arabidopsis thaliana protein match is: unknown protein (TAIR:AT2G41960.1); Has 13384 Blast hits to 8116 proteins in 546 species: Archae - 41; Bacteria - 766; Metazoa - 5596; Fungi - 1431; Plants - 589; Viruses - 46; Other Eukaryotes - 4915 (source: NCBI BLink).
AT3G58110	17.3201	6.1535	7.43161	unknown protein; FUNCTIONS IN: molecular_function unknown; INVOLVED IN: biological_process unknown; LOCATED IN: cellular_component unknown; BEST Arabidopsis thaliana protein match is: unknown protein (TAIR:AT2G42370.1).
AT3G58650	3.22719	0.621674	0.97572	unknown protein; FUNCTIONS IN: molecular_function unknown; INVOLVED IN: biological_process unknown; LOCATED IN: plasma membrane; EXPRESSED IN: 14 plant structures; EXPRESSED DURING: 8 growth stages; BEST Arabidopsis thaliana protein match is: unknown protein (TAIR:AT5G26910.1); Has 2350 Blast hits to 1412 proteins in 248 species: Archae - 0; Bacteria - 487; Metazoa - 577; Fungi - 236; Plants - 18…
AT3G58660	17.5868	9.4449	9.0232	Ribosomal protein L1p/L10e family
AT3G59100	3.94542	1.91415	1.5905	encodes a protein similar to callose synthase
AT3G59820	16.4596	8.91012	4.91347	LETM1-like protein
AT3G60160	5.60971	2.32752	3.01936	member of MRP subfamily
AT3G60240	18.1951	7.0884	5.20921	protein synthesis initiation factor 4G (EIF4G). A mutation in this gene (cum2-1) results in decreased accumulation of CMV coat protein in upper, uninoculated leaves. Likely affects cell-to-cell movement of the virus, also affects TCV multiplication.
AT3G60750	625.123	348.591	250.258	Transketolase
AT3G60860	10.7442	4.68105	4.46281	SEC7-like guanine nucleotide exchange family protein
AT3G61690	10.1603	5.42341	3.70687	nucleotidyltransferases
AT3G61740	3.79233	0.974052	1.28148	SET domain protein 14
AT3G61780	6.84199	1.60733	1.58931	embryo defective 1703
AT3G61800	6.23257	2.60134	2.47325	CONTAINS InterPro DOMAIN/s: Protein of unknown function DUF2043 (InterPro:IPR018610), ENTH/VHS (InterPro:IPR008942); Has 308 Blast hits to 279 proteins in 95 species: Archae - 2; Bacteria - 30; Metazoa - 120; Fungi - 19; Plants - 44; Viruses - 2; Other Eukaryotes - 91 (source: NCBI BLink).
AT3G62010	12.9636	6.13538	4.23778	unknown protein; LOCATED IN: cellular_component unknown; EXPRESSED IN: 23 plant structures; EXPRESSED DURING: 15 growth stages.
AT3G62310	23.6724	15.4344	12.1446	RNA helicase family protein
AT3G62360	21.6955	11.8795	13.351	Carbohydrate-binding-like fold
AT3G62700	37.6145	18.6035	14.0702	member of MRP subfamily
AT3G62900	8.01793	2.58519	2.16628	CW-type Zinc Finger
AT3G63070	8.62414	4.59306	2.93339	Tudor/PWWP/MBT domain-containing protein
AT3G63180	10.1483	5.88147	3.22561	TIC-like
AT3G63340	7.8864	4.21545	4.18881	Protein phosphatase 2C family protein
AT3G63370	5.79661	1.51286	1.52643	Encodes a chloroplast RNA editing factor.
AT3G63460	38.6798	23.7406	17.0368	transducin family protein / WD-40 repeat family protein
AT3G63500	18.2985	10.2384	9.71045	Protein of unknown function (DUF1423)
AT4G00060	6.31575	3.91909	3.75146	Nucleotidyltransferase family protein
AT4G00450	9.83862	3.59265	2.72377	Encodes the Arabidopsis homolog of the transcriptional regulator MED12, is dynamically expressed during embryogenesis and regulates both developmental timing and the radial pattern formation. Involved in flowering time. The mutant enhances the expression of the flowering time (FT) gene. A knockout mutant of this gene showed late-flowering phenotype.
AT4G00570	22.5632	14.6964	14.5859	Encodes an NAD-dependent malic enzyme (NAD-ME) that does not act on oxaloacetate, indicating that it belongs to EC 1.1.1.39. It is a member of the beta family of NAD-MEs in plants. It appears to function as a homodimer or as a heterodimer with the alpha-type NAD-ME2 (At2g13560). NAD-ME2 transcript and protein levels are higher during the night than during the day.
AT4G00630	19.981	11.6147	10.874	member of Putative potassium transporter family
AT4G00800	9.06134	4.36833	5.94291	transducin family protein / WD-40 repeat family protein
AT4G00990	5.50893	1.85231	1.90786	Transcription factor jumonji (jmjC) domain-containing protein
AT4G01090	4.55965	1.19606	1.93588	Protein of unknown function (DUF3133)
AT4G01210	13.0224	7.7705	8.49868	glycosyl transferase family 1 protein
AT4G01290	28.1152	13.833	9.68917	unknown protein; FUNCTIONS IN: molecular_function unknown; INVOLVED IN: biological_process unknown; LOCATED IN: cellular_component unknown; EXPRESSED IN: 24 plant structures; EXPRESSED DURING: 15 growth stages; Has 1797 Blast hits to 1352 proteins in 216 species: Archae - 0; Bacteria - 202; Metazoa - 850; Fungi - 267; Plants - 109; Viruses - 0; Other Eukaryotes - 369 (source: NCBI BLink).
AT4G01800	35.1174	15.1482	12.3448	Encodes the ATPase subunit of the chloroplast Sec translocation machinery which plays an essential role in chloroplast biogenesis and the regulation of photosynthesis, the absence of which triggers a retrograde signal, eventually leading to a reprogramming of chloroplast and mitochondrial gene expression.
AT4G01860	7.51192	3.69252	3.81793	Transducin family protein / WD-40 repeat family protein
AT4G02010	12.7943	7.63244	6.73828	Protein kinase superfamily protein
AT4G02020	5.27336	2.40792	2.03725	Encodes a polycomb group protein. Forms part of a large protein complex that can include VRN2 (VERNALIZATION 2), VIN3 (VERNALIZATION INSENSITIVE 3) and polycomb group proteins FERTILIZATION INDEPENDENT ENDOSPERM (FIE) and CURLY LEAF (CLF). The complex has a role in establishing FLC (FLOWERING LOCUS C) repression during vernalization. Performs a partially redundant role to MEA in controlling seed …
AT4G02060	8.51411	2.13003	2.70791	Member of the minichromosome maintenance complex, involved in DNA replication initiation. Abundant in proliferating and endocycling tissues. Localized in the nucleus during G1, S and G2 phases of the cell cycle, and are released into the cytoplasmic compartment during mitosis. Binds chromatin.
AT4G02110	1.71462	0.264239	0.248835	transcription coactivators
AT4G02260	18.9291	11.7364	10.1419	RELA/SPOT homolog 1
AT4G02510	81.0296	44.5848	30.6101	An integral membrane GTPase that functions as a transit-sequence receptor required for the import of proteins necessary for chloroplast biogenesis. Located in the outer chloroplast membrane. Phosphorylation of the G-domains regulate translocon assembly.
AT4G02560	5.62237	1.55692	2.31079	Encodes a nuclear localized protein with similarity to transcriptional regulators. Recessive mutants are late flowering. Expression of LFY is reduced in LD mutants.
AT4G02660	0.81486	0.171242	0.246368	Beige/BEACH domain ;WD domain, G-beta repeat protein
AT4G02710	5.50097	1.41291	1.73248	Kinase interacting (KIP1-like) family protein
AT4G02720	21.7286	9.27082	12.8675	unknown protein; FUNCTIONS IN: molecular_function unknown; INVOLVED IN: biological_process unknown; EXPRESSED IN: 25 plant structures; EXPRESSED DURING: 14 growth stages; CONTAINS InterPro DOMAIN/s: Protein of unknown function DUF926 (InterPro:IPR009269); Has 30201 Blast hits to 17322 proteins in 780 species: Archae - 12; Bacteria - 1396; Metazoa - 17338; Fungi - 3422; Plants - 5037; Viruses - 0;…
AT4G03000	12.068	6.76286	6.1515	RING/U-box superfamily protein
AT4G03430	10.7265	5.80462	4.97606	Encodes a nuclear protein similar to the human U5 small ribonucleoprotein-associated 102-kD protein and to the yeast pre-mRNA splicing factors Prp1p and Prp6p. STA1 expression is upregulated by cold stress, and the sta1-1 mutant is defective in the splicing of the cold-induced COR15A gene. Luciferase imaging was used to isolate a recessive mutant, sta1-1, with enhanced stability of the normally u…
AT4G03550	12.2257	5.30366	3.8419	Encodes a callose synthase that is required for wound and papillary callose formation in response to fungal pathogens Erysiphe and Blumeria. Mutants are resistant to P. parasitica and exhibit an exaggerated PR1 response.Contributes to PAMP-induced basal defense.
AT4G04350	13.947	7.79671	5.45704	tRNA synthetase class I (I, L, M and V) family protein
AT4G04890	28.4952	12.9075	12.3037	Encodes a homeodomain protein that is expressed in the LI layer of the vegetative, floral and inflorescence meristems. Binds to the L1 box promoter element which is required in some proteins for L1 specific expression.
AT4G04970	9.49519	4.49387	4.28436	encodes a gene similar to callose synthase
AT4G05190	3.9456	0.89826	0.894696	ATK5 encodes a kinesin protein involved in microtubule spindle morphogenesis. It acts as a minus-end directed motor as well as a plus-end tracking protein (+TIP). Localizes to mitotic spindle midzones and regions rich in growing plus-ends within phragmoplasts.
AT4G08350	14.7428	5.7752	6.49934	global transcription factor group A2
AT4G09150	14.5244	6.7846	4.7099	T-complex protein 11
AT4G10060	25.7343	13.1245	12.6784	Beta-glucosidase, GBA2 type family protein
AT4G10120	13.6487	7.32431	7.14787	Encodes a protein with putative sucrose-phosphate synthase activity.
AT4G10320	28.0418	15.6023	18.5641	tRNA synthetase class I (I, L, M and V) family protein
AT4G10710	19.6807	8.68263	5.3203	encodes a component of the FAcilitates Chromatin Transcription (FACT) complex, SPT16.Along with SSRP1 binds to the promoter of FLC.
AT4G10930	3.38606	1.30456	0.511877	unknown protein; LOCATED IN: cellular_component unknown; EXPRESSED IN: 23 plant structures; EXPRESSED DURING: 14 growth stages; Has 30201 Blast hits to 17322 proteins in 780 species: Archae - 12; Bacteria - 1396; Metazoa - 17338; Fungi - 3422; Plants - 5037; Viruses - 0; Other Eukaryotes - 2996 (source: NCBI BLink).
AT4G11380	22.547	9.15532	7.7221	Adaptin family protein
AT4G11420	34.0184	10.0963	9.96537	Encodes a subunit of eukaryotic initiation factor 3 (eIF3), a multisubunit complex that is required for binding of mRNA to 40 S ribosomal subunits, stabilization of ternary complex binding to 40 S subunits, and dissociation of 40 and 60 S subunits.
AT4G11560	16.8988	10.2233	10.5141	bromo-adjacent homology (BAH) domain-containing protein
AT4G11830	14.1956	7.01178	9.44231	Encodes one of three phospholipase D enzymes of the gamma class.
AT4G12010	3.27441	1.37623	1.215	Disease resistance protein (TIR-NBS-LRR class) family
AT4G12020	4.69129	2.02874	1.64995	Encodes a member of the A1 subgroup of the MEKK (MAPK/ERK kinase kinase) family. MEKK is another name for Mitogen-Activated Protein Kinase Kinase Kinase (MAPKKK or MAP3K). This subgroup has four members: At4g08500 (MEKK1, also known as ARAKIN, MAP3Kb1, MAPKKK8), At4g08480 (MEKK2, also known as MAP3Kb4, MAPKKK9), At4g08470 (MEKK3, also known as MAP3Kb3, MAPKKK10) and At4g12020 (MEKK4, also known a…
AT4G12700	9.4101	4.57364	4.5959	unknown protein; BEST Arabidopsis thaliana protein match is: unknown protein (TAIR:AT2G04280.1); Has 136 Blast hits to 136 proteins in 17 species: Archae - 0; Bacteria - 0; Metazoa - 0; Fungi - 0; Plants - 125; Viruses - 0; Other Eukaryotes - 11 (source: NCBI BLink).
AT4G12770	10.0431	4.27664	3.2762	Chaperone DnaJ-domain superfamily protein
AT4G12780	10.8223	5.64903	4.43309	Chaperone DnaJ-domain superfamily protein
AT4G13750	2.11016	0.917887	0.679154	Encodes NO VEIN (NOV), a plant-specific nuclear factor required for leaf vascular development, cellular patterning and stem cell maintenance in the root meristem, as well as for cotyledon outgrowth and separation. nov mutations affect many aspects of auxin-dependent development without directly affecting auxin perception.
AT4G13780	25.6083	15.3832	11.8508	methionine--tRNA ligase, putative / methionyl-tRNA synthetase, putative / MetRS, putative
AT4G13880	2.33583	0.514245	0.302667	receptor like protein 48
AT4G13970	7.84672	2.35951	3.90579	zinc ion binding
AT4G14330	4.20982	0.695112	0.454576	P-loop containing nucleoside triphosphate hydrolases superfamily protein
AT4G14510	8.40655	3.1652	2.51278	Encodes a CRM domain protein CFM3b. Homolog of CFM3a (AT3G23070). CFM3a is shown to function in the splicing of group IIB introns in chloroplasts.
AT4G14760	7.19192	1.67066	1.34303	kinase interacting (KIP1-like) family protein
AT4G14920	10.897	5.0257	5.62732	Acyl-CoA N-acyltransferase with RING/FYVE/PHD-type zinc finger protein
AT4G15180	6.75769	1.51529	1.07022	SET domain protein 2
AT4G15210	33.7418	18.2321	14.858	cytosolic beta-amylase expressed in rosette leaves and inducible by sugar. RAM1 mutants have reduced beta amylase in leaves and stems.
AT4G15810	6.51967	2.82583	3.23397	P-loop containing nucleoside triphosphate hydrolases superfamily protein
AT4G15820	8.52175	2.93392	3.61806	BEST Arabidopsis thaliana protein match is: embryo defective 1703 (TAIR:AT3G61780.1); Has 524 Blast hits to 443 proteins in 102 species: Archae - 0; Bacteria - 13; Metazoa - 196; Fungi - 37; Plants - 43; Viruses - 3; Other Eukaryotes - 232 (source: NCBI BLink).
AT4G16310	7.14259	2.45055	2.41172	LSD1-like 3
AT4G16340	14.4017	7.30705	5.46627	mutant has Seedling lethal; Cotyledon, leaf-shape, trichome defects; Putative Cytoskeletal Protein
AT4G16630	4.41751	1.21027	0.979444	DEA(D/H)-box RNA helicase family protein
AT4G16660	40.1354	15.6063	16.1796	heat shock protein 70 (Hsp 70) family protein
AT4G16860	31.6134	20.4173	20.5014	Confers resistance to Peronospora parasitica. RPP4 is coordinately regulated by transcriptional activation and RNA silencing.
AT4G16890	48.9663	28.9213	27.8484	Encodes a Toll Interleukin1 receptor-nucleotide binding-Leu- rich repeat-type resistance gene (TIR-NB-LRR-type) involved in the salicylic acid-dependent defense response pathway. Mutant plants constitutively express pathogenesis-related (PR) genes and are pathogen resistant. Resistance signaling in snc1 requires EDS1, MOS3 and PAD4.
AT4G16990	65.4265	30.1664	28.1763	disease resistance protein (TIR-NBS class), putative
AT4G17140	12.683	3.45983	2.83736	pleckstrin homology (PH) domain-containing protein
AT4G17330	11.9274	3.92931	3.0574	gene of unknown function expressed in seedlings, flower buds and stems
AT4G17610	2.86184	1.21665	0.850341	tRNA/rRNA methyltransferase (SpoU) family protein
AT4G18120	14.3314	9.05687	7.29444	A member of mei2-like gene family, predominantly plant-based family of genes encoding RNA binding proteins with characteristic presence of a highly conserved RNA binding motif first described in the mei2 gene of the fission yeast S. pombe. In silico analyses reveal nine mei2 -like genes in A. thaliana. They were grouped into four distinct clades, based on overall sequence similarity and subfamily…
AT4G18130	9.93156	4.03399	3.91055	member of Histidine Kinase
AT4G18240	36.1513	12.4939	10.8801	starch synthase 4
AT4G18600	1.64323	0.527576	0.455418	Encodes a member of the SCAR family.These proteins are part of a complex (WAVE) complex.The SCAR subunit activates the ARP2/3 complex which in turn act as a nucleator for actin filaments.
AT4G18820	10.3541	5.1111	5.64957	AAA-type ATPase family protein
AT4G19020	3.44235	1.24823	1.4081	chromomethylase 2
AT4G19190	9.2935	4.73894	3.96682	zinc knuckle (CCHC-type) family protein
AT4G19510	11.3672	5.78805	6.75299	Disease resistance protein (TIR-NBS-LRR class)
AT4G19530	15.1406	6.35854	4.36072	Encodes a TIR-NB-LRR resistance protein. Transient expression in tobacco induces cell death.
AT4G20400	9.98521	4.62947	5.06572	Encodes a histone H3K4 demethylase repressing floral transition.
AT4G20850	28.685	11.2254	10.4657	Tripeptidyl Peptidase II. Ser protease that assembles into a large oligomeric complex containing two proteins of 153 and 142 kD that are derived from a single TPP2 gene, with the smaller version missing part of the C-terminal end. Not essential, based on the lack of phenotype of a T-DNA disruption mutant.
AT4G20940	7.33973	4.15652	3.68962	Leucine-rich receptor-like protein kinase family protein
AT4G21100	6.36165	3.26796	3.41939	One of two closely related genes similar to a damaged DNA binding protein originally described in mammals. May form a complex with DET1 to regulate photomorphogenesis. Loss of function mutations are lethal. The DDB1b protein binds with a number of DWD-containing proteins and may form part of a CUL4-based E3 ubiquitin ligase.
AT4G21270	2.76025	0.379803	0.715323	Encodes a kinesin-like motor protein heavy chain. Loss of function mutations have reduced fertility and are defective in spindle formation in male meiosis.
AT4G21430	5.08832	1.99883	1.9004	Zinc finger, RING-type;Transcription factor jumonji/aspartyl beta-hydroxylase
AT4G21660	38.0325	22.7478	21.8318	proline-rich spliceosome-associated (PSP) family protein
AT4G21710	13.3987	6.55965	7.58727	Encodes the unique second-largest subunit of DNA-dependent RNA polymerase II; the ortholog of budding yeast RPB2 and a homolog of the E. coli RNA polymerase beta subunit.
AT4G22010	21.6696	12.9869	10.4056	SKU5 similar 4
AT4G22485	8.69212	2.30575	2.45568	Encodes a Protease inhibitor/seed storage/LTP family protein
AT4G22970	1.85614	0.413181	0.785671	Encodes a separase (ESP), homologous to human and mouse separase protein. Separase is a capase family protease required for the release of sister chromatid cohesion during meiosis and mitosis. Arabidopsis separase contains a predicted 2Fe2S-ferredoxin domain that is not present in the proteins of other organisms. Also contains a putative EF-hand calcium binding domain. Mutant seeds exhibited embr…
AT4G23460	12.611	6.6487	7.48236	Adaptin family protein
AT4G23540	5.41024	2.57487	2.0928	ARM repeat superfamily protein
AT4G23600	193.539	114.563	121.916	Encodes cystine lyase which is expected to be involved in amino acid metabolism, providing the plant with cysteine and the generation of precursors of ethylene biosynthesis. mRNA levels are elevated in response to wounding.
AT4G23800	20.9	7.32019	8.46014	HMG (high mobility group) box protein
AT4G23940	17.1276	6.70817	6.43727	FtsH extracellular protease family
AT4G24020	12.8897	6.01331	4.93105	Encodes NIN Like Protein 7 (NLP7). Modulates nitrate sensing and metabolism. Mutants of NLP7 show features of nitrogen-starved plants and are tolerant to drought stress. Localized in the nucleus and functions as a putative transcription factor.
AT4G24190	170.582	92.224	88.0111	encodes an ortholog of GRP94, an ER-resident HSP90-like protein and is involved in regulation of meristem size and organization. Single and double mutant analyses suggest that SHD may be required for the correct folding and/or complex formation of CLV proteins. Lines carrying recessive mutations in this locus exhibits expanded shoot meristems, disorganized root meristems, and defective pollen tub…
AT4G24280	130.25	75.603	54.0398	Involved in protein import into chloroplasts during early developmental stages.
AT4G24450	2.30098	0.625768	0.675226	phosphoglucan, water dikinase
AT4G24680	11.0856	4.18011	2.94162	Encodes MOS1 (MODIFIER OF snc1). MOS1 contains a BAT2 domain that is conserved in plants and animals. MOS1 regulates the expression of SNC1, a TIR-NB-LRR-type of R protein.
AT4G24800	23.6688	14.0041	13.6094	MA3 domain-containing protein
AT4G25290	9.18855	4.4717	4.71546	DNA photolyases;DNA photolyases
AT4G25730	14.8838	5.42011	5.7329	FtsJ-like methyltransferase family protein
AT4G26090	7.22994	3.79562	2.9546	Encodes a plasma membrane protein with leucine-rich repeat, leucine zipper, and P loop domains that confers resistance to Pseudomonas syringae infection by interacting with the avirulence gene avrRpt2. RPS2 protein interacts directly with plasma membrane associated protein RIN4 and this interaction is disrupted by avrRpt2.
AT4G26190	11.2502	3.01255	3.32905	Haloacid dehalogenase-like hydrolase (HAD) superfamily protein
AT4G26300	20.7776	11.5935	8.88139	Arginyl-tRNA synthetase, class Ic
AT4G26630	52.2661	18.7479	17.982	DEK domain-containing chromatin associated protein
AT4G26660	7.50894	1.36613	3.02704	INVOLVED IN: biological_process unknown; LOCATED IN: chloroplast; EXPRESSED IN: 13 plant structures; EXPRESSED DURING: 7 growth stages; CONTAINS InterPro DOMAIN/s: Kinesin-related protein (InterPro:IPR010544); BEST Arabidopsis thaliana protein match is: unknown protein (TAIR:AT5G55520.2); Has 1807 Blast hits to 1807 proteins in 277 species: Archae - 0; Bacteria - 0; Metazoa - 736; Fungi - 347; Pl…
AT4G26690	14.3977	9.09098	7.1644	Glycerophosphoryl diester phosphodiesterase-like protein involved in cell wall cellulose accumulation and pectin linking. Impacts root hair, trichome and epidermal cell development.
AT4G26760	15.076	3.90562	5.54048	microtubule-associated protein 65-2
AT4G27180	12.2578	4.3912	4.68137	kinesin heavy chain subunit
AT4G27430	14.1744	4.95371	2.24816	Positive regulator of light-regulated genes. Novel nuclear protein which requires light for its high level expression.
AT4G27500	35.3322	13.9829	12.0995	interacts with H+-ATPase, and regulates its activity
AT4G27595	6.45644	1.07414	0.732024	Plant protein of unknown function (DUF827)
AT4G27640	13.6163	7.71821	7.94967	ARM repeat superfamily protein
AT4G27870	23.7994	12.9898	11.1932	Vacuolar iron transporter (VIT) family protein
AT4G28080	46.9052	14.2795	7.57701	Tetratricopeptide repeat (TPR)-like superfamily protein
AT4G28470	19.4797	11.7684	9.78829	encoding the RPN subunits of the 26S proteasome
AT4G28710	6.45043	2.50756	2.89902	member of Myosin-like proteins
AT4G29060	142.189	45.9584	39.3378	elongation factor Ts family protein
AT4G29750	12.9105	4.34244	2.69522	CRS1 / YhbY (CRM) domain-containing protein
AT4G29790	5.37277	2.6614	1.68244	unknown protein; BEST Arabidopsis thaliana protein match is: unknown protein (TAIR:AT2G19390.1); Has 538 Blast hits to 357 proteins in 124 species: Archae - 0; Bacteria - 74; Metazoa - 109; Fungi - 58; Plants - 105; Viruses - 2; Other Eukaryotes - 190 (source: NCBI BLink).
AT4G30100	12.7114	6.54526	6.33856	P-loop containing nucleoside triphosphate hydrolases superfamily protein
AT4G30150	4.17712	1.59202	1.71106	CONTAINS InterPro DOMAIN/s: Nucleolar 27S pre-rRNA processing, Urb2/Npa2 (InterPro:IPR018849); Has 58 Blast hits to 49 proteins in 21 species: Archae - 0; Bacteria - 2; Metazoa - 2; Fungi - 0; Plants - 44; Viruses - 3; Other Eukaryotes - 7 (source: NCBI BLink).
AT4G30310	26.9997	16.3948	15.8383	FGGY family of carbohydrate kinase
AT4G30720	21.5608	11.3947	11.3652	Encodes a putative oxidoreductase/electron carrier detected in the chloroplast stroma that is essential to ensure a correct electron flow through the photosynthetic chain and, hence, photosynthesis efficiency and normal growth. Mutations in the Col-0 allele result in pale green pigmentation and defective growth.
AT4G30790	10.277	5.60681	4.83089	INVOLVED IN: autophagy; EXPRESSED IN: 24 plant structures; EXPRESSED DURING: 15 growth stages; CONTAINS InterPro DOMAIN/s: Autophagy-related protein 17 (InterPro:IPR007240), Autophagy-related protein 11 (InterPro:IPR019460); Has 8793 Blast hits to 6268 proteins in 570 species: Archae - 89; Bacteria - 657; Metazoa - 4844; Fungi - 808; Plants - 441; Viruses - 15; Other Eukaryotes - 1939 (source: NC…
AT4G30825	16.7582	9.32602	10.6964	Tetratricopeptide repeat (TPR)-like superfamily protein
AT4G30990	5.75509	1.46928	1.91821	ARM repeat superfamily protein
AT4G31160	5.93188	2.87517	1.64883	Encodes a DCAF/DWD protein capable of interacting with DDB1 and associating with CUL4, likely as part of a nuclear ubiquitin ligase complex. DCAF1 appears to be required for plant embryogenesis and to affect several other developmental processes including leaf, shoot, and flower development.
AT4G31210	10.0042	3.36284	3.83669	DNA topoisomerase, type IA, core
AT4G31490	33.7264	14.3358	15.2569	Coatomer, beta subunit
AT4G31570	4.15788	0.584827	0.568693	CONTAINS InterPro DOMAIN/s: Prefoldin (InterPro:IPR009053); BEST Arabidopsis thaliana protein match is: unknown protein (TAIR:AT1G24460.1); Has 194354 Blast hits to 66887 proteins in 3244 species: Archae - 3688; Bacteria - 38556; Metazoa - 84828; Fungi - 17265; Plants - 10589; Viruses - 805; Other Eukaryotes - 38623 (source: NCBI BLink).
AT4G31850	25.3045	14.7015	15.839	encodes a protein containing 27 pentatrico-peptide repeat (PPR) motifs
AT4G31880	9.5008	3.8098	2.55008	LOCATED IN: cytosol; EXPRESSED IN: 24 plant structures; EXPRESSED DURING: 14 growth stages; BEST Arabidopsis thaliana protein match is: Tudor/PWWP/MBT superfamily protein (TAIR:AT1G15940.1).
AT4G32160	11.9558	4.77076	6.87452	Phox (PX) domain-containing protein
AT4G32190	12.6239	5.06461	3.97447	Myosin heavy chain-related protein
AT4G32330	46.9541	23.8968	18.534	TPX2 (targeting protein for Xklp2) protein family
AT4G32410	80.6238	51.5582	41.9364	Encodes a cellulose synthase isomer. CESA1 mutants have cellulose defect in the primary cell wall. Multiple lines of evidence suggest that CESA1, along with CESA3 and CESA6 are present in the same plasma membrane complex for cellulose biosynthesis. lasma membrane complex for cellulose biosynthesis. As inferred from the null role of secondary wall-type CesAs, included in a set of five primary wall…
AT4G32420	7.79598	2.69552	1.99444	Cyclophilin-like peptidyl-prolyl cis-trans isomerase family protein
AT4G32551	24.9215	13.1833	10.5583	LEUNIG regulates floral organ identity,gynoecium and ovule development. Negatively regulates AGAMOUS . Encodes a glutamine-rich protein with seven WD repeats similar to transcriptional corepressors.
AT4G32620	8.60575	3.38143	2.37789	Enhancer of polycomb-like transcription factor protein
AT4G32700	1.6614	0.457207	0.322915	Encodes a homolog of Drosophila MUS308 and mammalian DNA polymerase, which prevent spontaneous or DNA damage-induced production of DNA double strand breaks. Two conserved functional domains: an N-terminal superfamily II DNA/RNA helicase domain and a C-terminal prokaryotic-type DNA polymerase I domain. Required for regulated cell division and differentiation in meristems. Mutant plants show morpho…
AT4G32730	9.93044	4.62813	5.88374	Encodes a putative c-myb-like transcription factor with three MYB repeats.
AT4G32820	4.13372	1.42785	1.55148	Tetratricopeptide repeat (TPR)-like superfamily protein
AT4G32910	5.24111	2.37043	2.27358	CONTAINS InterPro DOMAIN/s: Nuclear pore complex protein, Nucleoporin Nup85-like (InterPro:IPR011502); Has 30201 Blast hits to 17322 proteins in 780 species: Archae - 12; Bacteria - 1396; Metazoa - 17338; Fungi - 3422; Plants - 5037; Viruses - 0; Other Eukaryotes - 2996 (source: NCBI BLink).
AT4G33010	602.248	349.195	232.332	glycine decarboxylase P-protein 1
AT4G33200	6.64946	1.25922	2.65785	member of Myosin-like proteins
AT4G33240	7.71794	4.15169	2.68569	Encodes a protein that is predicted to act as a 1-phosphatidylinositol-3-phosphate (PtdIns3P) 5-kinase based on its homology to Fab1 from yeast. It contains an FYVE domain required for binding to PtdIns3P-containing membranes in yeast, as well as a Cpn60_TCP1 homology domain plus a kinase domain. fab1a/fab1b pollen grains not viable and have defective vacuolar organization.
AT4G33400	8.95445	4.75527	4.71952	Vacuolar import/degradation, Vid27-related protein
AT4G33500	30.6346	18.9371	20.0104	Protein phosphatase 2C family protein
AT4G33760	14.7956	8.47486	8.4321	tRNA synthetase class II (D, K and N) family protein
AT4G34220	32.0225	16.309	11.0412	Leucine-rich repeat protein kinase family protein
AT4G34450	91.0352	58.5635	51.7449	coatomer gamma-2 subunit, putative / gamma-2 coat protein, putative / gamma-2 COP, putative
AT4G34830	31.4185	17.1998	16.7102	Encodes MRL1, a conserved pentatricopeptide repeat protein, required for stabilization of rbcL mRNA.
AT4G34900	4.99624	1.59126	0.966772	xanthine dehydrogenase 2
AT4G35270	8.04692	3.50464	2.45938	Plant regulator RWP-RK family protein
AT4G35800	15.7253	5.6876	3.57623	Encodes the unique largest subunit of nuclear DNA-dependent RNA polymerase II; the ortholog of budding yeast RPB1 and a homolog of the E. coli RNA polymerase beta prime subunit.
AT4G36080	2.28774	0.683537	0.487002	phosphotransferases, alcohol group as acceptor;binding;inositol or phosphatidylinositol kinases
AT4G36140	3.66788	1.65987	1.68985	disease resistance protein (TIR-NBS-LRR class), putative
AT4G36180	8.55241	3.17733	2.83973	Leucine-rich receptor-like protein kinase family protein
AT4G36360	41.507	21.322	14.228	putative beta-galactosidase (BGAL3 gene)
AT4G36520	5.67906	1.24317	0.878025	Chaperone DnaJ-domain superfamily protein
AT4G36690	25.9316	10.8097	8.73997	U2 snRNP auxilliary factor, large subunit, splicing factor
AT4G36980	26.4717	9.92613	8.08916	FUNCTIONS IN: molecular_function unknown; INVOLVED IN: biological_process unknown; EXPRESSED IN: 22 plant structures; EXPRESSED DURING: 13 growth stages; CONTAINS InterPro DOMAIN/s: Splicing factor, suppressor of white apricot (InterPro:IPR019147).
AT4G37080	14.4059	5.87669	8.56468	Protein of unknown function, DUF547
AT4G37120	53.8796	31.6147	29.6312	Encodes a zinc finger containing protein similar to step II splicing factors that is similar to SMP1. SMP2 is also reduced in SMP1 epigenetic alleles; plants make smaller organs having reduced cell numbers but increased cell size.
AT4G37460	16.4076	9.79372	8.10487	Encodes a tetratricopeptide repeat domain containing protein that shows sequence similarity to those of transcriptional repressors in other organisms.Involved in mediating effector-triggered immunity.
AT4G37820	26.2544	13.2793	16.7306	unknown protein; BEST Arabidopsis thaliana protein match is: unknown protein (TAIR:AT2G22795.1); Has 433572 Blast hits to 177005 proteins in 4263 species: Archae - 2016; Bacteria - 67591; Metazoa - 157995; Fungi - 49745; Plants - 22011; Viruses - 2192; Other Eukaryotes - 132022 (source: NCBI BLink).
AT4G38200	12.4141	7.80782	5.87057	SEC7-like guanine nucleotide exchange family protein
AT4G38440	4.37696	1.96738	1.54391	LOCATED IN: chloroplast; EXPRESSED IN: 21 plant structures; EXPRESSED DURING: 12 growth stages; CONTAINS InterPro DOMAIN/s: RNA polymerase II-associated protein 1, C-terminal (InterPro:IPR013929), RNA polymerase II-associated protein 1, N-terminal (InterPro:IPR013930); Has 276 Blast hits to 220 proteins in 102 species: Archae - 0; Bacteria - 2; Metazoa - 151; Fungi - 65; Plants - 41; Viruses - 0;…
AT4G38600	28.3188	17.1677	15.1046	encodes a member of HECT ubiquitin protein ligase family that is involved in trichome cell morphogenesis. Mutants in this gene exhibit supernumerary trichome branches and increased DNA content.
AT4G38760	11.0048	6.61128	6.68265	Protein of unknown function (DUF3414)
AT4G38950	7.99285	2.22767	1.61963	ATP binding microtubule motor family protein
AT4G39050	10.8605	4.15501	3.03103	Kinesin motor family protein
AT4G39350	25.6853	15.3935	12.0801	Encodes a cellulose synthase isomer, related to CESA6. As inferred from the null role of secondary wall-type CesAs, included in a set of five primary wall-type CesAs that may support trichome cell wall thickening.
AT4G39420	8.7104	2.44257	1.92515	unknown protein; INVOLVED IN: biological_process unknown; LOCATED IN: cellular_component unknown; EXPRESSED IN: leaf; EXPRESSED DURING: LP.04 four leaves visible, LP.02 two leaves visible; Has 20 Blast hits to 19 proteins in 8 species: Archae - 0; Bacteria - 0; Metazoa - 0; Fungi - 0; Plants - 20; Viruses - 0; Other Eukaryotes - 0 (source: NCBI BLink).
AT4G39690	10.6936	5.52347	5.43597	FUNCTIONS IN: molecular_function unknown; INVOLVED IN: biological_process unknown; LOCATED IN: mitochondrion; EXPRESSED IN: 26 plant structures; EXPRESSED DURING: 14 growth stages; CONTAINS InterPro DOMAIN/s: Mitochondrial inner membrane protein Mitofilin (InterPro:IPR019133); Has 30201 Blast hits to 17322 proteins in 780 species: Archae - 12; Bacteria - 1396; Metazoa - 17338; Fungi - 3422; Plant…
AT4G39850	15.9379	8.12771	7.51722	Encodes a peroxisomal protein of the ATP binding cassette (ABC) transporter class (PMP subfamily) with significant identity to the human X-linked adrenoleukodystrophy protein (ALDP). The gene product promotes germination and represses embryo dormancy. ABI3, ABA1, FUS3 and LEC1 are epistatic to this gene. Mutants accumulate fatty acyl CoA suggesting a defect in uptake of fatty acyl CoA into the pe…
AT5G01270	9.86516	5.50725	4.474	Encodes CPL2, a carboxyl-terminal domain (CTD) phosphatase that dephosphorylates CTD Ser5-PO4 of the RNA polymerase II complex. Regulates plant growth, stress and auxin responses.
AT5G01310	3.89649	1.26418	1.02307	Encodes a protein that has adenylylsulfate sulfohydrolase activity (E.C. 3.6.2.1) in vitro.
AT5G01400	6.81482	3.48526	3.55559	Encodes a Symplekin/Pta1 homologue which would have the potential to interact with either ESP1 or AtCstF64.
AT5G01590	36.4469	16.9605	14.3901	unknown protein; FUNCTIONS IN: molecular_function unknown; INVOLVED IN: biological_process unknown; LOCATED IN: chloroplast, chloroplast envelope; EXPRESSED IN: 22 plant structures; EXPRESSED DURING: 13 growth stages; Has 60 Blast hits to 59 proteins in 31 species: Archae - 0; Bacteria - 20; Metazoa - 1; Fungi - 2; Plants - 33; Viruses - 0; Other Eukaryotes - 4 (source: NCBI BLink).
AT5G02250	6.85013	2.89936	2.80035	Encodes a exoribonuclease involved in rRNA processing in mitochondria and chloroplasts.Loss of function mutations are pale green and require supplementation with sucrose for germination and early development. Plants are pale green due to defects in chloroplast biogenesis.
AT5G02310	11.2755	5.08837	5.54146	Encodes PROTEOLYSIS6 (PRT6), a component of the N-end rule pathway that targets protein degradation through the identity of the amino-terminal residue of specific protein substrates. Another component of the N-end rule pathway is arginyl-tRNA:protein arginyltransferase (ATE). Arabidopsis contains two ATE genes: At5g05700/ATE1, At3g11240/ATE2. PRT6 and ATE were shown to regulate seed after-ripenin…
AT5G02500	644.878	347.498	284.146	encodes a member of heat shock protein 70 family.
AT5G02810	13.4922	5.12171	6.47884	PRR7 and PRR9 are partially redundant essential components of a temperature-sensitive circadian system. CCA1 and LHY had a positive effect on PRR7 expression levels. Acts as transcriptional repressor of CCA1 and LHY.
AT5G02830	26.4406	13.5306	15.1034	Tetratricopeptide repeat (TPR)-like superfamily protein
AT5G02880	9.58433	4.35197	4.96759	encodes a ubiquitin-protein ligase containing a HECT domain. There are six other HECT-domain UPLs in Arabidopsis.
AT5G02940	64.9747	33.756	39.3531	Protein of unknown function (DUF1012)
AT5G03280	19.3552	10.5885	9.49391	Involved in ethylene signal transduction. Acts downstream of CTR1. Positively regulates ORE1 and negatively regulates mir164A,B,C to regulate leaf senescence.
AT5G03340	10.4098	5.83363	5.9132	ATPase, AAA-type, CDC48 protein
AT5G03760	26.5096	17.4146	12.2995	encodes a beta-mannan synthase that is required for agrobacterium-mediated plant genetic transformation involves a complex interaction between the bacterium and the host plant. 3' UTR is involved in transcriptional regulation and the gene is expressed in the elongation zone of the root.
AT5G03940	64.7097	36.5653	38.3196	mutant has Yellow first leaves; Chloroplast Signal Recognition Particle Subunit
AT5G04020	3.58414	1.31296	0.586232	calmodulin binding
AT5G04140	182.861	72.7199	61.9834	Encodes a gene whose sequence is similar to ferredoxin dependent glutamate synthase (Fd-GOGAT). Expression in leaves is induced by light and sucrose. Proposed to be involved in photorespiration and nitrogen assimilation.
AT5G04240	7.64232	4.11197	2.80858	Early Flowering 6 (ELF6) encodes a Jumonji N/C and zinc finger domain-containing protein that acts as a repressor in the photoperiod pathway. ELF6 interacts with BES1 in a Y2H assay, in vitro, and in Arabidosis protoplasts (based on BiFC). ELF6 may play a role in brassinosteroid signaling by affecting histone methylation in the promoters of BR-responsive genes.
AT5G04360	21.7323	13.6816	12.4143	Encodes an enzyme thought to be involved in the hydrolysis of the &#945;-1,6 linkages during starch degradation in seed endosperm. However, a knockout mutant of Arabidopsis lacking limit dextrinase has normal rates of starch degradation in the leaf at night, indicating that more than one isoamylases might be involved in this process.
AT5G04560	6.54967	1.43717	1.33765	Encodes a DNA glycosylase DEMETER (DME). Responsible for endosperm maternal-allele-specific hypomethylation at the MEDEA (MEA) gene. DME can excise 5-methylcytosine in vitro and when expressed in E. coli. DME establishes MEA imprinting by removing 5-methylcytosine to activate the maternal allele.
AT5G05210	23.6149	10.1399	10.955	Surfeit locus protein 6
AT5G06110	21.6391	10.3012	6.26842	DnaJ domain ;Myb-like DNA-binding domain
AT5G06350	8.14219	4.18261	4.37642	ARM repeat superfamily protein
AT5G06460	10.4565	4.84691	3.03796	Encodes a ubiquitin-activating enzyme (E1), involved in the first step in conjugating multiple ubiquitins to proteins targeted for degradation. Gene is expressed in most tissues examined.
AT5G06600	29.613	12.8248	11.3713	Encodes a ubiquitin-specific protease.
AT5G06970	7.35379	3.49143	3.16662	Protein of unknown function (DUF810)
AT5G07350	32.8341	16.5947	15.6914	RNA binding protein with nuclease activity essential for stress response. Involved in mechanisms acting on mRNAs entering the secretory pathway. Functionally redundant with TSN2.
AT5G07740	10.4295	4.83707	3.45219	actin binding
AT5G07940	6.16365	2.64788	2.57268	FUNCTIONS IN: molecular_function unknown; INVOLVED IN: biological_process unknown; LOCATED IN: cellular_component unknown; EXPRESSED IN: pollen tube; BEST Arabidopsis thaliana protein match is: dentin sialophosphoprotein-related (TAIR:AT5G07980.1).
AT5G07970	9.38436	4.22295	4.15381	dentin sialophosphoprotein-related
AT5G07980	5.20312	1.69957	1.38504	dentin sialophosphoprotein-related
AT5G08020	7.27283	2.26546	2.94746	Encodes a homolog of Replication Protein A. rpa70b mutants are hypersensitive to UV-B radiation and MMS treatments suggesting a role for this protein in DNA damage repair.
AT5G08230	3.20535	0.894262	0.952409	Tudor/PWWP/MBT domain-containing protein
AT5G08610	32.4181	19.7952	15.8117	P-loop containing nucleoside triphosphate hydrolases superfamily protein
AT5G08640	19.7904	9.89588	9.7391	Encodes a flavonol synthase that catalyzes formation of flavonols from dihydroflavonols.
AT5G09410	9.67611	4.84313	4.5758	calmodulin-binding protein, similar to another ethylene-upregulated calmodulin-binding protein ER1 GI:11612392 from (Nicotiana tabacum)
AT5G09590	24.7344	10.9787	7.85737	heat shock protein 70 (Hsc70-5); nuclear
AT5G09870	37.2547	18.0034	13.5456	Encodes a cellulose synthase isomer, related to CESA6. As inferred from the null role of secondary wall-type CesAs, included in a set of five primary wall-type CesAs that may support trichome cell wall thickening.
AT5G09880	23.0922	12.8252	11.6968	Splicing factor, CC1-like
AT5G10010	13.4722	5.37365	4.74411	unknown protein; FUNCTIONS IN: molecular_function unknown; INVOLVED IN: biological_process unknown; LOCATED IN: nucleolus; EXPRESSED IN: 25 plant structures; EXPRESSED DURING: 15 growth stages; BEST Arabidopsis thaliana protein match is: unknown protein (TAIR:AT5G64910.1); Has 33260 Blast hits to 16857 proteins in 1270 species: Archae - 88; Bacteria - 3040; Metazoa - 11915; Fungi - 3137; Plants -…
AT5G10370	3.0216	1.22333	1.02195	helicase domain-containing protein / IBR domain-containing protein / zinc finger protein-related
AT5G10470	16.1902	6.6291	7.43465	Kinesin that binds cyclin-dependent kinase CDKA;1 as homodimer or as heterodimer with KCA2. Demarcates the division site in plant cells.
AT5G11040	6.95328	4.0874	3.64106	TRS120
AT5G11490	17.6136	11.3471	10.0396	adaptin family protein
AT5G11510	5.03	1.58846	1.19669	Arabidopsis thaliana putative c-myb-like transcription factor MYB3R-4. Functions in powdery mildew induced host endoreduplication at the site of infection.
AT5G11530	5.81223	2.55919	2.19661	Involved in regulating reproductive development
AT5G11560	45.1328	21.1311	18.4021	catalytics
AT5G12150	39.5249	23.2079	21.0276	Encodes a protein with similarity to REN1, a Rho GTPase activating protein.
AT5G12350	8.645	4.73452	4.08265	Regulator of chromosome condensation (RCC1) family with FYVE zinc finger domain
AT5G12400	6.47641	2.10975	2.57896	DNA binding;zinc ion binding;DNA binding
AT5G12430	12.1652	6.28536	5.48523	Heat shock protein DnaJ with tetratricopeptide repeat
AT5G12440	12.4436	7.73799	6.13842	CCCH-type zinc fingerfamily protein with RNA-binding domain
AT5G13000	24.0733	10.0125	12.9026	encodes a gene similar to callose synthase
AT5G13010	8.21824	2.61342	1.83397	RNA helicase family protein
AT5G13590	11.9478	4.87891	4.54455	unknown protein; Has 150 Blast hits to 121 proteins in 42 species: Archae - 0; Bacteria - 8; Metazoa - 80; Fungi - 5; Plants - 17; Viruses - 0; Other Eukaryotes - 40 (source: NCBI BLink).
AT5G13630	106.904	45.4923	24.6636	Encodes magnesium chelatase involved in plastid-to-nucleus signal transduction.
AT5G13690	9.61618	4.18809	5.49876	Encodes an enzyme that is predicted to act as an alpha-N-acetylglucosaminidase (NAGLU). An naglu mutant arrests early in seed development but does not appear to have male or female gametophytic defects. Transcript levels for this gene are increased during reproductive development.
AT5G13770	32.1329	20.2293	17.8594	Pentatricopeptide repeat (PPR-like) superfamily protein
AT5G13930	33.7177	21.6266	13.8392	Encodes chalcone synthase (CHS), a key enzyme involved in the biosynthesis of flavonoids. Required for the accumulation of purple anthocyanins in leaves and stems. Also involved in the regulation of auxin transport and the modulation of root gravitropism.
AT5G13950	19.7519	12.3008	12.8436	unknown protein; FUNCTIONS IN: molecular_function unknown; INVOLVED IN: biological_process unknown; LOCATED IN: cellular_component unknown; EXPRESSED IN: 23 plant structures; EXPRESSED DURING: 13 growth stages; BEST Arabidopsis thaliana protein match is: unknown protein (TAIR:AT1G02290.1).
AT5G13980	20.9619	7.28813	7.11058	Glycosyl hydrolase family 38 protein
AT5G14050	22.3323	13.2194	10.3293	Transducin/WD40 repeat-like superfamily protein
AT5G14720	22.9189	10.4286	10.8421	Protein kinase superfamily protein
AT5G15020	16.2468	9.89546	9.0477	Encodes a homolog of the transcriptional repressor SIN3 (AT1G24190).
AT5G15450	17.1017	5.29821	5.67698	Encodes a chloroplast-targeted Hsp101 homologue. Functions as a molecular chaperone involved in plastid differentiation mediating internal thylakoid membrane formation and conferring thermotolerance to chloroplasts during heat stress. APG6 is constitutively expressed in the root tips, the organ boundary region, the reproductive tissues of mature plants where plastids exist as proplastids, and sli…
AT5G15510	4.6262	1.03491	1.21822	TPX2 (targeting protein for Xklp2) protein family
AT5G15540	7.70438	2.773	3.49406	Encodes Adherin SCC2. Essential for viability. Required for normal seed development. Plays a role in the establishment of sister-chromatid cohesion and chromosome organization during meiosis.
AT5G15580	7.53707	2.50646	1.5112	Encodes LONGIFOLIA1 (LNG1). Regulates leaf morphology by promoting cell expansion in the leaf-length direction. The LNG1 homologue LNG2 (At3g02170) has similar function.
AT5G15680	7.72579	2.83328	2.28588	ARM repeat superfamily protein
AT5G15700	4.29841	1.95178	1.46205	Nucleus encoded plastid RNA polymerase. Localized in mitochondria and chloroplast.
AT5G16180	7.92056	2.80144	3.65098	ortholog of maize chloroplast splicing factor CRS1
AT5G16210	6.45894	3.5789	3.22545	HEAT repeat-containing protein
AT5G16270	12.3336	4.51713	4.48858	Encodes a SCC1/REC8 ortholog that may be involved in mitosis and may represent a mitotic cohesin.
AT5G16280	9.44265	5.85029	5.6134	Tetratricopeptide repeat (TPR)-like superfamily protein
AT5G16290	21.6402	13.9156	11.4381	VALINE-TOLERANT 1
AT5G16300	17.3247	10.0904	9.51695	Vps51/Vps67 family (components of vesicular transport) protein
AT5G16680	7.41279	1.92037	1.21721	RING/FYVE/PHD zinc finger superfamily protein
AT5G16715	24.8892	12.1799	11.4065	ATP binding;valine-tRNA ligases;aminoacyl-tRNA ligases;nucleotide binding;ATP binding;aminoacyl-tRNA ligases
AT5G16730	13.3648	2.78125	2.38906	Plant protein of unknown function (DUF827)
AT5G16780	10.4598	2.89868	2.5799	Encodes a protein belonging to SART-1 family. The gene is expressed in the basal region of the developing embryo during heart stage. Phenotypic analyses of dot2 mutants suggest that this protein plays a role in root, shoot, and flower development. dot2 mutants are dwarved plants that display an aberrant spurred leaf venation pattern and fail to flower. In the roots DOT2 appears to be require for …
AT5G17790	11.0071	5.89239	4.83426	Encodes a 85.9 kDa protein containing novel repeats and zinc fingers described as protein interaction domains. VAR3 is a part of a protein complex required for normal chloroplast and palisade cell development. Mutants display a variegated phenotype due to somatic areas lacking or containing developmentally retarded chloroplasts and greatly reduced numbers of palisade cells.
AT5G17880	7.26148	4.03102	3.75353	Encodes a TIR-NBS-LRR protein CSA1 that functions in photomorphogenic development. csa1 mutants display a constitutive shade-avoidance (CSA) phenotype (long stem) under high red:far-red rations (i.e. in the absence of a shade signal). csa1 mutation can be complemented by RPS4, a TIR-NBS-LRR protein that confers resistance against bacterium Pseudomonas syringae.
AT5G17890	10.0029	4.04547	4.81217	Encodes a protein that appears to be involved in defense responses. Contains TIR, NB-LRR and LIM domains. A gain of function allele exhibits cold dependent phenotypes including apparent activation of defense responses and an increased freezing tolerance.
AT5G17910	9.85348	3.29488	3.03535	unknown protein; FUNCTIONS IN: molecular_function unknown; INVOLVED IN: biological_process unknown; LOCATED IN: mitochondrion; EXPRESSED IN: 23 plant structures; EXPRESSED DURING: 15 growth stages; BEST Arabidopsis thaliana protein match is: unknown protein (TAIR:AT2G29620.1).
AT5G17930	12.3687	5.01181	5.22255	MIF4G domain-containing protein / MA3 domain-containing protein
AT5G18230	24.3177	12.3685	9.85151	transcription regulator NOT2/NOT3/NOT5 family protein
AT5G18240	10.4822	5.38465	5.13111	Encodes MYR1 (MYR1).
AT5G18570	35.8298	18.2119	16.1923	Encodes AtObgC, a plant ortholog of bacterial Obg. AtObgC is a chloroplast-targeting GTPase essential for early embryogenesis. Mutations in this locus result in embryo lethality. The protein is dually localized in the stroma and the inner envelope membrane and is involved in thylakoid membrane biogenesis.
AT5G18590	9.19313	3.58165	4.77821	Galactose oxidase/kelch repeat superfamily protein
AT5G18620	4.36886	1.50286	1.27372	chromatin remodeling factor17
AT5G18700	6.06303	1.55728	1.24179	Encodes a microtubule-associated kinase-like protein RUNKEL (RUK). Contains a putative serine/threonine kinase domain and a microtubule-binding domain. RUK directly binds to microtubules in vitro and colocalizes with mitotic preprophase band, spindle, and phragmoplast in vivo. Required for cell plate expansion in cytokinesis.
AT5G19310	5.41082	1.17261	1.61036	Homeotic gene regulator
AT5G19390	15.0931	7.9573	5.524	Encodes a protein with similarity to REN1, a Rho GTPase activating protein.
AT5G19400	24.4378	13.8605	14.0405	Encodes SMG7, a protein that possesses an evolutionarily conserved EST1 domain and exhibits strong homology to human SMG6 (EST1A) and SMG7 (EST1C) proteins. SMG7 plays an evolutionarily conserved role in nonsense-mediated RNA decay (NMD). Required for exit from meiosis. Hypomorphic smg7 alleles render mutant plants sterile by causing an unusual cell-cycle arrest in anaphase II that is characteriz…
AT5G19730	20.3914	8.58519	10.2966	Pectin lyase-like superfamily protein
AT5G19920	3.05277	0.522733	0.717879	Transducin/WD40 repeat-like superfamily protein
AT5G20280	37.6152	19.8888	16.1312	Encodes a protein with putative sucrose-phosphate synthase activity. When the gene was expressed in transgenic tobacco plants, a clear trend for increased SPS activity was noted.
AT5G20300	15.2258	8.01837	6.55738	Avirulence induced gene (AIG1) family protein
AT5G20490	8.90287	2.59915	2.45766	Encodes a member of the type XI myosin protein family involved in root hair growth, trichome development, and organelle trafficking. This gene appears to be expressed at low levels throughout the plant.
AT5G20610	6.38476	3.37517	2.08752	unknown protein; BEST Arabidopsis thaliana protein match is: unknown protein (TAIR:AT5G26160.1); Has 918 Blast hits to 759 proteins in 180 species: Archae - 6; Bacteria - 105; Metazoa - 264; Fungi - 89; Plants - 167; Viruses - 5; Other Eukaryotes - 282 (source: NCBI BLink).
AT5G20730	11.7751	5.68323	4.51862	Encodes an auxin-regulated transcriptional activator. Activates expression of IAA1 and IAA9 in the presence of auxin. Mutants affect blue light and gravitropic and auxin mediated growth responses. Together with AUX19, it is involved in the response to ethylene. In the arf7 arf19 double mutant, several auxin-responsive genes (e.g. IAA5, LBD16, LBD29 and LBD33) are no longer upregulated by auxin.
AT5G21222	20.6209	11.5755	11.0869	protein kinase family protein
AT5G22010	5.71055	1.73343	2.43286	replication factor C1
AT5G22030	8.17589	3.87685	4.23759	ubiquitin-specific protease 8
AT5G22450	10.6815	4.08649	2.7778	unknown protein; LOCATED IN: chloroplast; EXPRESSED IN: 22 plant structures; EXPRESSED DURING: 13 growth stages; BEST Arabidopsis thaliana protein match is: unknown protein (TAIR:AT2G19390.1); Has 30201 Blast hits to 17322 proteins in 780 species: Archae - 12; Bacteria - 1396; Metazoa - 17338; Fungi - 3422; Plants - 5037; Viruses - 0; Other Eukaryotes - 2996 (source: NCBI BLink).
AT5G22640	91.4226	54.7566	48.3417	EMB1211 is a MORN (multiple membrane occupation and recognition nexus) motif containing protein involved in embryo development and chloroplast biogenesis.
AT5G22760	10.5356	5.02975	5.76486	PHD finger family protein
AT5G22800	44.9549	21.676	21.6594	A locus involved in embryogenesis. Mutations in this locus result in embryo lethality.
AT5G23080	3.32745	1.24733	0.734134	Interacts with TATA-box binding protein 2. Contains domains with strong similarity to G-patch and SWAP domains, characteristic of RNA binding and processing proteins. Colocalizes with the splicing regulator SRp34 to subnuclear particles. Role in RNA binding or processing. Mutants display developmental defects, including reduced plant height, polycotyly, and reduced vascularization. Strong genetic…
AT5G23110	8.94694	2.83336	2.87151	Zinc finger, C3HC4 type (RING finger) family protein
AT5G23150	6.32865	3.251	2.534	Putative transcription factor. Member of the floral homeotic AGAMOUS pathway.Mutations in HUA enhance the phenotype of mild ag-4 allele. Single hua mutants are early flowering and have reduced levels of FLC mRNA. Other MADS box flowering time genes such as FLM and MAF2 also appear to be regulated by HUA2. HUA2 normally activates FLC expression and enhances AG function.
AT5G23630	14.9827	9.31212	6.15386	A member of the eukaryotic type V subfamily (P5) of P-type ATPase cation pumps; MIA is most similar to the human P5 ATPase ATY2(44% identity) and to Spf1p from S. cerevisiae (41% identity). Highly abundant in the endoplasmic reticulum and small vesicles of developing pollen grains and tapetum cells. T-DNA insertional mutants of MIA suffer from imbalances in cation homeostasis and exhibit a severe…
AT5G23890	26.1427	13.3144	12.0185	LOCATED IN: mitochondrion, chloroplast thylakoid membrane, chloroplast, plastid, chloroplast envelope; EXPRESSED IN: 24 plant structures; EXPRESSED DURING: 14 growth stages; CONTAINS InterPro DOMAIN/s: S-layer homology domain (InterPro:IPR001119); BEST Arabidopsis thaliana protein match is: unknown protein (TAIR:AT5G52410.2); Has 1807 Blast hits to 1807 proteins in 277 species: Archae - 0; Bacter…
AT5G24350	10.1563	2.8276	2.72328	FUNCTIONS IN: molecular_function unknown; INVOLVED IN: biological_process unknown; LOCATED IN: cellular_component unknown; EXPRESSED IN: 23 plant structures; EXPRESSED DURING: 13 growth stages; CONTAINS InterPro DOMAIN/s: Secretory pathway Sec39 (InterPro:IPR013244).
AT5G24710	17.4336	11.1714	7.1185	Transducin/WD40 repeat-like superfamily protein
AT5G24740	5.31427	1.76965	1.74399	Protein of unknown function (DUF1162)
AT5G25060	10.3827	4.30268	3.64034	RNA recognition motif (RRM)-containing protein
AT5G25070	9.34682	3.73123	5.20929	unknown protein; FUNCTIONS IN: molecular_function unknown; INVOLVED IN: biological_process unknown; LOCATED IN: cellular_component unknown; EXPRESSED IN: 23 plant structures; EXPRESSED DURING: 13 growth stages; Has 1807 Blast hits to 1807 proteins in 277 species: Archae - 0; Bacteria - 0; Metazoa - 736; Fungi - 347; Plants - 385; Viruses - 0; Other Eukaryotes - 339 (source: NCBI BLink).
AT5G25590	12.9869	6.87435	5.32638	Protein of unknown function (DUF630 and DUF632)
AT5G25980	787.451	484.832	357.875	Myrosinase (thioglucoside glucohydrolase) gene involved in glucosinoloate metabolism.
AT5G26570	63.4404	38.1601	32.4306	chloroplastidic phosphoglucan, water dikinase (PWD) which is required for normal degradation of leaf starch in Arabidopsis. NMR analysis of the mutants, suggests that the gene is specifically involved in the phosphorylation of the glucosyl residues of starch at the C3 position.
AT5G26850	20.0122	7.84195	9.15342	Uncharacterized protein
AT5G26860	12.2405	6.30956	5.43638	Encodes a member of the Lon protease-like proteins (Lon1/At5g26860, Lon2/At5g47040, Lon3/At3g05780, Lon4/At3g05790). Lon is a multifunctional ATP-dependent protease which exists in bacteria, archaea and within organelles in eukaryotic cells. Lon proteases are responsible for the degradation of abnormal, damaged and unstable proteins.
AT5G26910	9.98339	5.91253	5.61276	unknown protein; FUNCTIONS IN: molecular_function unknown; INVOLVED IN: biological_process unknown; LOCATED IN: mitochondrion; EXPRESSED IN: 22 plant structures; EXPRESSED DURING: 13 growth stages; BEST Arabidopsis thaliana protein match is: unknown protein (TAIR:AT3G58650.1).
AT5G27030	6.15178	1.9312	2.54882	TOPLESS-related 3
AT5G27240	3.72779	0.979237	0.845306	DNAJ heat shock N-terminal domain-containing protein
AT5G27270	7.53744	3.23396	3.0299	Tetratricopeptide repeat (TPR)-like superfamily protein
AT5G27330	10.4797	5.98504	5.70323	Prefoldin chaperone subunit family protein
AT5G27970	6.64977	3.6169	2.99043	ARM repeat superfamily protein
AT5G28300	18.5519	8.33879	9.46527	Duplicated homeodomain-like superfamily protein
AT5G28540	134.728	58.0274	52.9068	Encodes the luminal binding protein BiP, an ER-localized member of the HSP70 family. BiP is composed of an N-terminal ATP binding domain and a C-terminal domain that binds to hydrophobic patches on improperly/incompletely folded proteins in an ATP-dependent manner. Involved in polar nuclei fusion during proliferation of endosperm nuclei.
AT5G28740	16.8148	11.0316	10.5454	Tetratricopeptide repeat (TPR)-like superfamily protein
AT5G35180	18.6431	9.78394	10.5115	Protein of unknown function (DUF1336)
AT5G35210	16.6923	7.57269	5.68886	metalloendopeptidases;zinc ion binding;DNA binding
AT5G35750	8.13134	3.21595	3.85086	Encodes histidine kinase AHK2.
AT5G35910	16.4465	9.5233	8.03248	Polynucleotidyl transferase, ribonuclease H fold protein with HRDC domain
AT5G37190	6.0134	2.43074	2.3248	COP1-interacting protein 4, a nuclear-localized positive regulator of arabidopsis photomorphogenesis
AT5G37630	3.33577	0.940374	0.664165	ARM repeat superfamily protein
AT5G37830	17.7511	8.3063	7.43565	Encodes a 5-oxoprolinase that acts in the glutathione degradation pathway and in 5-oxoproline metabolism.
AT5G38150	10.6553	4.04393	4.18323	Involved in chloroplast avoidance movement under high-light intensities
AT5G38880	10.7044	4.68332	5.01919	unknown protein; Has 474 Blast hits to 433 proteins in 138 species: Archae - 6; Bacteria - 80; Metazoa - 195; Fungi - 44; Plants - 59; Viruses - 0; Other Eukaryotes - 90 (source: NCBI BLink).
AT5G39500	9.74537	3.43972	3.13654	Encodes GNOM-LIKE1/ERMO1, a member of ARF-GEF family. Required for endoplasmic reticulum (ER) morphology.
AT5G40340	10.7044	2.86591	3.86724	Tudor/PWWP/MBT superfamily protein
AT5G40450	11.7585	3.28592	2.75876	unknown protein; FUNCTIONS IN: molecular_function unknown; INVOLVED IN: biological_process unknown; LOCATED IN: chloroplast, plasma membrane; EXPRESSED IN: 24 plant structures; EXPRESSED DURING: 13 growth stages; Has 30201 Blast hits to 17322 proteins in 780 species: Archae - 12; Bacteria - 1396; Metazoa - 17338; Fungi - 3422; Plants - 5037; Viruses - 0; Other Eukaryotes - 2996 (source: NCBI BLin…
AT5G40480	9.00688	2.56643	2.08493	embryo defective 3012
AT5G41020	14.3727	4.97238	7.44944	myb family transcription factor
AT5G41140	7.31268	1.17649	1.53065	Myosin heavy chain-related protein
AT5G41770	17.8064	11.6714	10.2779	crooked neck protein, putative / cell cycle protein, putative
AT5G41790	10.2785	3.07534	3.37213	encodes a protein that physically interacts specifically with the putative coiled-coil region of COP1 in vitro. In hypocotyl and cotyledon protoplasts, it is associated to the cytoskeleton, but not in the root. expression is not regulated by light.
AT5G42020	76.1262	37.8969	33.1904	Luminal binding protein (BiP2) involved in polar nuclei fusion during proliferation of endosperm nuclei.
AT5G42220	12.0407	6.97638	5.67227	Ubiquitin-like superfamily protein
AT5G42310	28.2183	16.2863	16.1599	Pentatricopeptide repeat (PPR-like) superfamily protein
AT5G42400	5.85115	1.36777	3.10082	Encodes ATXR7 (ARABIDOPSIS TRITHORAX-RELATED7), required for histone H3-K4 methylation and for transcriptional activation of Flowering Locus C.
AT5G42540	17.9494	8.44868	11.1239	Encodes a protein with similarity to yeast 5'-3'exonucleases and can functionally complement the yeast mutations. In Arabidopsis XRN2 acts as a suppressor of posttranscriptional gene silencing.
AT5G42920	9.46106	3.35839	2.98905	Encodes a component of the putative Arabidopsis THO/TREX complex: THO1 or HPR1 (At5g09860), THO2 (At1g24706), THO3 or TEX1 (At5g56130), THO5 (At5g42920, At1g45233), THO6 (At2g19430), and THO7 (At5g16790, At3g02950). THO/TREX complexes in animals have been implicated in the transport of mRNA precursors. Mutants of THO3/TEX1, THO1, THO6 accumulate reduced amount of small interfering (si)RNA, sugges…
AT5G42950	14.5678	8.48828	6.77015	GYF domain-containing protein
AT5G43130	11.451	5.59345	4.91498	TBP-associated factor 4
AT5G43310	8.80857	3.14128	2.97136	COP1-interacting protein-related
AT5G43560	10.5997	3.71252	3.02547	TRAF-like superfamily protein
AT5G43810	18.4707	8.51348	10.9395	Encodes a member of the EIF2C (elongation initiation factor 2c)/ Argonaute class of proteins. Required to establish the central-peripheral organization of the embryo apex. Along with WUS and CLV genes, controls the relative organization of central zone and peripheral zone cells in meristems. Acts in embryonic provascular tissue potentiating WUSCHEL function during meristem development in the embr…
AT5G43900	10.0562	3.91695	4.96158	Encodes a member of the type XI myosin protein family that binds F-actin and co-localizes with actin filaments and peroxisomes. Homozygous mutants are reported to have pleiotropic effects in growth and fertility and may also be lethal. This protein is also involved in root hair growth and organelle trafficking. This protein interacts with RabC2a and RabD1 in a GTP-dependent manner.
AT5G44180	7.90308	3.68695	3.46226	Homeodomain-like transcriptional regulator
AT5G44750	6.28835	2.92981	2.38761	Homologous to Y-family DNA polymerases, contains BRCT domain. Mutants are sensitive to UV-B radiation. Gene is involved in damage-tolerance mechanisms through translesion synthesis(TLS).
AT5G44800	6.58345	1.83928	0.733329	chromatin remodeling 4
AT5G44870	10.4731	5.23626	5.51112	Disease resistance protein (TIR-NBS-LRR class) family
AT5G45060	8.01217	3.47273	3.76342	Disease resistance protein (TIR-NBS-LRR class) family
AT5G45250	7.07134	2.78362	2.16121	RPS4 belongs to the Toll/interleukin-1 receptor (TIR)-nucleotide binding site (NBS)-Leu-rich repeat (LRR) class of disease resistance (R ) genes. Confers specific resistance to Pseudomonas syringae pv. tomato carrying the avirulence gene AvrRPS4. Produces alternative transcripts with truncated open reading frames.
AT5G45260	7.40974	3.90653	3.59625	Confers resistance to Ralstonia solanacearum. Similar to NBLS-TIR resistance genes,and also contains similarity to transcription factors. Interacts with pathogen effector protein AvrPop2.
AT5G45400	5.26192	2.36515	2.1875	Replication factor-A protein 1-related
AT5G45470	16.1643	6.51074	5.74799	Protein of unknown function (DUF594)
AT5G45480	7.23999	2.9705	2.38796	Protein of unknown function (DUF594)
AT5G45510	35.9709	15.3065	16.7395	Leucine-rich repeat (LRR) family protein
AT5G46070	11.1177	3.72206	3.61635	Guanylate-binding family protein
AT5G46210	26.549	14.5778	13.8417	Arabidopsis CULLIN4 (CUL4) forms an E3 ubiquitin ligase with the CDD complex and a common catalytic subunit RBX1 in mediating light control of development. This CUL4-based E3 ligase is essential for the repression of photomorphogenesis. The partial loss of CUL4 function resulted in a constitutive photomorphogenic phenotype with respect to morphogenesis and light-regulated gene expression. CUL4 ex…
AT5G46280	12.263	4.93365	5.61068	Minichromosome maintenance (MCM2/3/5) family protein
AT5G46400	5.28934	2.40531	1.80893	Tetratricopeptide repeat (TPR)-like superfamily protein
AT5G46740	7.05394	2.59225	1.77179	Encodes a ubiquitin-specific protease.
AT5G46880	2.88869	0.861625	0.507122	homeobox-7
AT5G47010	30.1838	16.3724	15.1298	Required for nonsense-mediated mRNA decay. Involved in RNA interference. lba1 mutants has reduced sugar-induced expression of Atb- amylase, is hypersensitive to glucose and abscisic acid and resistant to mannose, and shows early flowering, short day-sensitive growth, and seed germination phenotypes.
AT5G47040	23.7587	12.428	10.775	Encodes a member of the Lon protease-like proteins (Lon1/At5g26860, Lon2/At5g47040, Lon3/At3g05780, Lon4/At3g05790). Lon is a multifunctional ATP-dependent protease which exists in bacteria, archaea and within organelles in eukaryotic cells. Lon proteases are responsible for the degradation of abnormal, damaged and unstable proteins.
AT5G47480	19.0684	9.16449	6.91826	RGPR-related
AT5G47490	7.3422	3.49289	3.82203	RGPR-related
AT5G47690	19.5602	5.85006	7.93834	binding
AT5G47820	10.0794	3.15929	3.17656	encodes a kinesin-like protein with an N-terminal microtubule binding motor domain. Protein is localized to the periphery of the cytoplasm and mutants in the gene exhibit altered orientation of cellulose microfibrils and reduced mechanical strength of fibers.
AT5G47940	6.27999	2.77795	2.74259	unknown protein; Has 1807 Blast hits to 1807 proteins in 277 species: Archae - 0; Bacteria - 0; Metazoa - 736; Fungi - 347; Plants - 385; Viruses - 0; Other Eukaryotes - 339 (source: NCBI BLink).
AT5G48310	2.20094	0.42398	0.570376	unknown protein; FUNCTIONS IN: molecular_function unknown; INVOLVED IN: biological_process unknown; LOCATED IN: cellular_component unknown; EXPRESSED IN: 18 plant structures; EXPRESSED DURING: 13 growth stages; BEST Arabidopsis thaliana protein match is: unknown protein (TAIR:AT4G24610.1).
AT5G48360	13.8842	5.98101	7.33791	Actin-binding FH2 (formin homology 2) family protein
AT5G48570	8.17513	3.35285	3.70755	FKBP-type peptidyl-prolyl cis-trans isomerase family protein
AT5G48600	4.32085	0.764126	1.02797	member of SMC subfamily
AT5G49030	37.6034	20.499	15.0016	tRNA synthetase class I (I, L, M and V) family protein
AT5G49160	12.2313	5.04737	3.20731	Encodes a cytosine methyltransferase MET1. Required for silencing of FWA paternal allele in endosperm. Two lines with RNAi constructs directed against DMT1 have reduced agrobacterium-mediated tumor formation.
AT5G49430	6.52762	2.40744	1.72056	WD40/YVTN repeat-like-containing domain;Bromodomain
AT5G49680	1.9534	0.473853	0.459354	Conserved among eukaryotes, similar to Arabidopsis SABRE. The phenotype of the kip/sab double mutant suggests related functions for both genes, however, the KIP protein is mostly required for tip-growth. Predicted to be targeted to the secretory pathway. mRNA was detected in all organs, with most abundance in pollen and roots.
AT5G49910	202.14	130.101	123.477	Stromal heat shock protein involved in protein import into chloroplast.
AT5G50310	13.9803	6.63662	8.0386	Galactose oxidase/kelch repeat superfamily protein
AT5G50740	23.0994	12.5896	8.94288	Heavy metal transport/detoxification superfamily protein
AT5G50920	363.817	156.964	121.9	Encodes a protein that is similar to ATP-dependent Clp protease ATP-binding subunit / ClpC. Involved in protein import into the chloroplast. May provide ATP source that drives the TIC (Translocon at the Inner envelope membrane of Chloroplasts) translocation machinery.
AT5G50950	36.8111	18.6471	17.1581	Encodes a fumarase enzyme initially shown to be in the mitochondria through proteomic studies but later shown to be present in the cytosol using an RFP fluorescent protein tag. It appears to be important for the accumulation of fumarate from malate in leaves in the light, and helps to promote nitrogen assimilation under high nitrogen conditions. It does not appear to be necessary for lipid metabo…
AT5G51200	12.6116	5.23852	5.09399	Protein of unknown function (DUF3414)
AT5G51600	6.7185	3.14009	2.69729	Mutant has defective roots. Essential for giant cell ontogenesis. Role in organizing the mitotic microtubule array during both early and late mitosis in all plant organs.
AT5G51660	8.01024	4.11483	3.99886	cleavage and polyadenylation specificity factor 160
AT5G51750	28.6854	11.598	14.9384	subtilase 1.3
AT5G52280	8.42665	1.90974	2.96737	Myosin heavy chain-related protein
AT5G52310	61.5635	33.0677	11.7182	cold regulated gene, the 5' region of cor78 has cis-acting regulatory elements that can impart cold-regulated gene expression
AT5G52410	6.50498	1.67079	2.17376	INVOLVED IN: biological_process unknown; LOCATED IN: chloroplast; EXPRESSED IN: 13 plant structures; EXPRESSED DURING: 6 growth stages; CONTAINS InterPro DOMAIN/s: S-layer homology domain (InterPro:IPR001119); BEST Arabidopsis thaliana protein match is: unknown protein (TAIR:AT5G23890.1); Has 35333 Blast hits to 34131 proteins in 2444 species: Archae - 798; Bacteria - 22429; Metazoa - 974; Fungi …
AT5G52920	64.7926	38.1488	34.0054	encodes a dominant chloroplast pyruvate kinase beta subunit. Important for seed oil biosynthesis. Ubiquitously expressed, with significantly increased expression in maturing seeds. The mutant plant has wrinkled seeds, with a 50-70% reduction in seed fatty acid content.
AT5G53020	9.16487	4.73894	4.15641	Ribonuclease P protein subunit P38-related
AT5G53150	11.9261	6.37478	5.35996	DNAJ heat shock N-terminal domain-containing protein
AT5G53170	35.573	23.1398	22.3941	encodes an FtsH protease that is localized to the chloroplast and the mitochondrion
AT5G53440	17.2663	9.33755	8.47711	unknown protein; FUNCTIONS IN: molecular_function unknown; INVOLVED IN: biological_process unknown; LOCATED IN: cytosol; EXPRESSED IN: 25 plant structures; EXPRESSED DURING: 15 growth stages; Has 1807 Blast hits to 1807 proteins in 277 species: Archae - 0; Bacteria - 0; Metazoa - 736; Fungi - 347; Plants - 385; Viruses - 0; Other Eukaryotes - 339 (source: NCBI BLink).
AT5G53460	34.6298	12.5913	10.5302	NADH-dependent glutamate synthase
AT5G54440	11.8936	5.30578	4.66842	Encodes a putative TRAPPII tethering factor required for cell plate assembly during cytokinesis.
AT5G54710	12.7932	7.45061	6.2067	Ankyrin repeat family protein
AT5G55040	8.30486	3.61979	2.58701	DNA-binding bromodomain-containing protein
AT5G55220	132.689	71.9056	64.7424	trigger factor type chaperone family protein
AT5G55300	13.235	4.29025	3.39438	Encodes a type-I DNA topoisomerase I. Disruptions in this gene affect phyllotaxis and plant architecture suggesting that the gene plays a critical role in the maintenance of a regular pattern of organ initiation. Isolated as a protein oxidized during seed germination; proteomics approach revealed differences in de novo synthesis levels of this protein in condition with vs. without salicylic acid …
AT5G55310	13.5484	3.66799	5.065	Encodes one of two Arabidopsis type-I DNA topoisomerase I genes. Reducing the level of expression of this gene in a top1alpha (At5g55300) mutant background causes seedling lethality.
AT5G55390	11.411	6.45473	5.9229	Encodes EDM2 (enhanced downy mildew 2). The predicted protein bears typical features of transcriptional regulators. EDM2 contains two putative bipartite nuclear localization signals (NLS) two zinc-finger-like motifs, a Proline-rich region and a large aspartic acid-rich region. Both zinc-finger-like stretches resemble the PHD (plant homeodomain) finger motif. Mutations in EDM2 comprise RPP7 mediat…
AT5G55540	8.02631	4.61313	3.04333	Encodes a large plant-specific protein of unknown function, with conserved domains also found in a variety of signaling proteins, In trn mutants, the leaf venation network had a severely reduced complexity: incomplete loops, no tertiary or quaternary veins, and vascular islands. The leaf laminas were asymmetric and narrow because of a severely reduced cell number. TRN1 is required for the mainten…
AT5G55660	16.7719	4.35882	4.68082	DEK domain-containing chromatin associated protein
AT5G55820	1.58849	0.157936	0.0929554	CONTAINS InterPro DOMAIN/s: Inner centromere protein, ARK-binding region (InterPro:IPR005635); Has 1807 Blast hits to 1807 proteins in 277 species: Archae - 0; Bacteria - 0; Metazoa - 736; Fungi - 347; Plants - 385; Viruses - 0; Other Eukaryotes - 339 (source: NCBI BLink).
AT5G56000	15.2691	8.70834	7.74266	HEAT SHOCK PROTEIN 81.4
AT5G56030	207.61	118.858	138.372	A member of heat shock protein 90 (HSP90) gene family. Expressed in all tissues and abundant in root apical meristem, pollen and tapetum. Expression is NOT heat-induced but induced by IAA and NaCl. Interacts with HsfA1d in the cytosol and the nucleus and negatively regulates HsfA1d. Did not bind to AtHsfA4c.
AT5G56240	14.3926	8.02659	6.63547	INVOLVED IN: biological_process unknown; EXPRESSED IN: 22 plant structures; EXPRESSED DURING: 13 growth stages; BEST Arabidopsis thaliana protein match is: hapless 8 (TAIR:AT5G56250.1).
AT5G56250	10.9143	5.36497	6.31527	hapless 8
AT5G56360	22.4391	10.7125	10.9508	Encodes PSL4, beat-subunit of endoplasmic reticulum-resident glucosidase II, which is essential for stable accumulation and quality control of the elf18 receptor EFR but not the flg22 receptor FLS2.
AT5G56740	12.6912	5.46109	5.68092	Encodes an enzyme with histone acetyltransferase activity. Histone H4 is the primary substrate for the enzyme. Prior acetylation of lysine 12 of histone H4 reduces radioactive acetylation by HAG2. HAG2 acetylates histone H4 lysine 12.
AT5G56890	7.37508	3.53727	3.13994	Protein kinase superfamily protein
AT5G57110	24.0932	13.5666	11.4169	Arabidopsis-autoinhibited Ca2+ -ATPase, isoform 8, contains all of the characteristic motifs of Ca2+ -transporting P-type Ca2+ -ATPases and is localized to the plasma membrane.
AT5G57990	20.7897	8.60855	5.19886	Encodes a ubiquitin-specific protease.
AT5G58040	16.4362	8.40433	5.90831	Encodes a subunit of the polyadenylation apparatus that interacts with and stimulates the activity of poly(A) polymerase. Additionally , it interacts with several polyadenylation factor subunits and is an RNA-binding protein. It is suggested that this protein coordinates a number of polyadenylation factor subunits with PAP and with RNA.
AT5G58130	9.52051	5.18887	4.3177	Encodes ROS3 (repressor of silencing 3), a RNA-binding protein required for DNA demethylation.
AT5G58140	30.7716	19.514	14.1032	Membrane-bound protein serine/threonine kinase that functions as blue light photoreceptor in redundancy with PHO1. Involved in stomatal opening, chloroplast movement and phototropism. Mediates blue light-induced growth enhancements. PHOT1 and PHOT2 mediate blue light-dependent activation of the plasma membrane H+-ATPase in guard cell protoplasts. PHOT2 possesses two LOV (LOV1 and LOV2, for light-…
AT5G60040	3.23478	1.41733	1.3232	Encodes a subunit of RNA polymerase III (aka RNA polymerase C).
AT5G60170	17.2883	10.0527	10.454	RNA binding (RRM/RBD/RNP motifs) family protein
AT5G60930	3.97607	0.835566	0.590141	P-loop containing nucleoside triphosphate hydrolases superfamily protein
AT5G61140	7.34289	1.63028	1.54276	Encodes a predicted protein with 30% identity with MER3/RCK.
AT5G61150	15.7477	8.50359	7.0856	Encodes highly hydrophilic protein involved in positively regulating FLC expression. Mutants are early flowering and show a loss of FLC expression in the absence of cold.
AT5G61190	9.3957	3.19595	2.14974	putative endonuclease or glycosyl hydrolase with C2H2-type zinc finger domain
AT5G61780	30.1255	17.7297	17.4993	Involved in the regulation of AtGA20ox3 expression, as well as seed germination.
AT5G61790	184.889	118.207	96.1867	calnexin 1
AT5G61970	13.7638	8.21695	5.96091	signal recognition particle-related / SRP-related
AT5G62000	62.8029	38.2953	30.2215	Encodes an auxin response factor. Mutants have many defects including enlarged rosette leaves, reduced fertility, later senescence, hypocotyl elongation defects, enlarged seeds and enlarged cotyledons. May not mediate auxin effects. Increase in seed size due to increased cell proliferation.
AT5G62090	9.82863	5.42872	5.44359	SEUSS-like 2
AT5G62410	3.20935	0.747635	0.47388	SMC2-1 (SMC2)
AT5G62670	18.8038	10.0564	10.358	H(+)-ATPase 11
AT5G62690	111.138	72.8477	55.6423	encodes tubulin beta-2/beta-3 chain
AT5G63420	20.6975	6.86566	4.79856	RNA-metabolising metallo-beta-lactamase family protein
AT5G63550	11.5655	4.51086	4.01478	DEK domain-containing chromatin associated protein
AT5G63700	5.40639	1.17499	1.88606	zinc ion binding;DNA binding
AT5G63950	3.6903	1.08901	0.925825	chromatin remodeling 24
AT5G64030	17.9423	5.83582	4.25255	S-adenosyl-L-methionine-dependent methyltransferases superfamily protein
AT5G64220	6.46837	2.83052	3.33189	Calmodulin-binding transcription activator protein with CG-1 and Ankyrin domains
AT5G64270	19.8482	12.3708	9.15507	splicing factor, putative
AT5G64390	10.9731	6.63302	4.71908	encodes a K homology (KH) domain-containing, putative RNA binding protein that interacts with HUA1, a CCCH zinc finger RNA binding protein in the nucleus. HEN4 acts redundantly with HUA1 and HUA2 in the specification of floral organ identity in the third whorl.
AT5G64840	21.8533	13.4533	13.0047	member of GCN subfamily
AT5G65440	8.86834	2.99317	3.19095	unknown protein; INVOLVED IN: biological_process unknown; EXPRESSED IN: 22 plant structures; EXPRESSED DURING: 13 growth stages; BEST Arabidopsis thaliana protein match is: unknown protein (TAIR:AT4G24610.1).
AT5G65460	5.40248	1.25456	2.61793	Kinesin that binds cyclin-dependent kinase CDKA;1 as homodimer or as heterodimer with KCA1
AT5G65750	21.1814	13.8917	13.2725	2-oxoglutarate dehydrogenase, E1 component
AT5G65770	11.3994	2.48987	2.68666	little nuclei4
AT5G65930	10.7995	4.37142	5.95168	encodes a novel member of the kinesin superfamily of motor proteins. recessive mutations have reduced number of trichome branches.
AT5G66030	11.9829	5.11268	5.47934	Involved in golgi protein trafficking. AtARL1 binds directly to the GRIP domain of AtGRIP in a GTP-dependent manner. Localized to the golgi apparatus, tyrosine 717 in AtGRIP is crucial for Golgi localization.
AT5G67100	3.56057	1.6083	1.00227	Encodes the putative catalytic subunit of the DNA polymerase alpha. Interacts with genes involved in chromatin-mediated cellular memory. ICU2 genetically interacts with TERMINAL FLOWER2, the ortholog of HETEROCHROMATIN PROTEIN1 of animals and yeasts, and with the Polycomb group (PcG) gene CURLY LEAF. A number of regulatory genes were derepressed in the icu2-1 mutant, including genes associated wi…
AT5G67240	12.3453	5.00231	5.88837	small RNA degrading nuclease 3
AT5G67570	8.10598	3.60686	2.17465	Encodes a pentratricopeptide repeat containing protein that is targeted to the chloroplast. Mutants have pale young leave and reduced accumulation of plastid encoded transcripts suggesting a role for DG1 in regulation of plastid gene expression.
ATCG00020	8393.13	4331.9	4140.68	Encodes chlorophyll binding protein D1, a part of the photosystem II reaction center core
ATCG00030	733.344	297.566	293.664	Lysine tRNA
ATCG00680	890.018	448.696	420.07	encodes for CP47, subunit of the photosystem II reaction center.
ATCG00690	167.962	74.2588	64.9348	Encodes photosystem II 5 kD protein subunit PSII-T. This is a plastid-encoded gene (PsbTc) which also has a nuclear-encoded paralog (PsbTn).
ATCG00710	187.237	51.6658	88.3573	Encodes a 8 kD phosphoprotein that is a component of the photosystem II oxygen evolving core. Its exact molecular function has not been determined but it may play a role in mediating electron transfer between the secondary quinone acceptors, QA and QB, associated with the acceptor side of PSII.
ATCG00720	497.131	143.94	233.123	Encodes the cytochrome b(6) subunit of the cytochrome b6f complex.
ATCG00730	673.355	238.814	325.419	A chloroplast gene encoding subunit IV of the cytochrome b6/f complex
ATCG00740	138.158	47.6542	88.0026	RNA polymerase alpha subunit
ATCG00760	298.101	98.714	107.261	encodes a chloroplast ribosomal protein L36, a constituent of the large subunit of the ribosomal complex
ATCG00770	319.689	112.748	149.702	chloroplast 30S ribosomal protein S8
ATCG00780	402.635	129.612	240.247	encodes a chloroplast ribosomal protein L14, a constituent of the large subunit of the ribosomal complex
ATCG00790	775.105	340.53	384.614	chloroplast gene encoding a ribosomal protein L16, which is a constituent of 50S large ribosomal subunit
ATCG00800	92.3359	29.316	54.6712	encodes a chloroplast ribosomal protein S3, a constituent of the small subunit of the ribosomal complex
ATCG00810	258.177	69.0008	102.32	encodes a chloroplast ribosomal protein L22, a constituent of the large subunit of the ribosomal complex
ATCG00820	184.217	94.6315	67.5666	Encodes a 6.8-kDa protein of the small ribosomal subunit.
ATCG01050	50.0406	16.3625	27.8025	Represents a plastid-encoded subunit of a NAD(P)H dehydrogenase complex. Its mRNA is edited at four positions. Translation data is not available for this gene.
ATCG01080	117.42	53.3896	53.2516	NADH dehydrogenase ND6
ATCG01100	215.504	77.7323	131.959	NADH dehydrogenase ND1
ATMG00020	1783.89	533.276	731.299	mitochondrial 26S ribosomal RNA protein
ATMG00030	1701.6	796.848	877.453	hypothetical protein
ATMG00070	46.074	15.4849	23.5627	NADH dehydrogenase subunit 9
ATMG00080	75.9349	47.2899	32.0789	encodes a mitochondrial ribosomal protein L16, which is a constituent of the large ribosomal subunit
ATMG00090	62.6924	32.1185	32.3195	ribosomal protein S3
ATMG01360	64.008	31.8333	39.0801	cytochrome c oxidase subunit 1
ATMG01390	1991.1	1113.04	956.443	Mitochondrial 18S ribosomal RNA, which is a component of the 30S small subunit of mitochondrial ribosome. The rRNA is degraded by a polynucleotide phosphorylase-like protein (AtmtPNPase).
